# Supplementary material for: A role of oligodendrocytes in information processing
Source: Nat Commun. 2020 Oct 30;11:5497. doi: 10.1038/s41467-020-19152-7 (PMC7599337; doi:10.1038/s41467-020-19152-7)
Supplement: Supplementary file 3 — Source Data [file 41467_2020_19152_MOESM3_ESM.xlsx]

## Sheet: Fig1
IMPORTANT NOTE: all values that contain 'e-X' should be taken as 10^X. The e is not a reference for the euler constant.
A-B) NA (Scheme of auditory circuit in mouse, EM images showing myelination in the IC)
C) Inset: number of ensheathed axons per µm2 in the Auditory cortex of Mbpneo
	Biological replicates
	Wt 1	Wt 2	Wt 3	Mut 1	Mut 2	Mut 3	Mut 4
	0.00652889	0.007765488	0.01210508	0.025108146	0.015948165	0.001744897	0.002243543
		Mean	SEM
	Wt	0.0088	0.0017
	Mut	0.0113	0.0057
D) Mbpshi ABR shapes at 80 dB (V)
	Biological replicates
	80 dB
	x (Time (s))	2.00000000000000e-05	4.00000000000000e-05	6.00000000000000e-05	8.00000000000000e-05	0.000100000000000000	0.000120000000000000	0.000140000000000000	0.000160000000000000	0.000180000000000000	0.000200000000000000	0.000220000000000000	0.000240000000000000	0.000260000000000000	0.000280000000000000	0.000300000000000000	0.000320000000000000	0.000340000000000000	0.000360000000000000	0.000380000000000000	0.000400000000000000	0.000420000000000000	0.000440000000000000	0.000460000000000000	0.000480000000000000	0.000500000000000000	0.000520000000000000	0.000540000000000000	0.000560000000000000	0.000580000000000000	0.000600000000000000	0.000620000000000000	0.000640000000000000	0.000660000000000000	0.000680000000000000	0.000700000000000000	0.000720000000000000	0.000740000000000000	0.000760000000000000	0.000780000000000000	0.000800000000000000	0.000820000000000000	0.000840000000000000	0.000860000000000000	0.000880000000000000	0.000900000000000000	0.000920000000000000	0.000940000000000000	0.000960000000000000
	Wt 1	0	-2.12869688319064e-08	-4.19205458638941e-08	-6.04528809898186e-08	-7.56696233730821e-08	-8.67082766481333e-08	-9.31293397293606e-08	-9.49358609154916e-08	-9.25442729045006e-08	-8.67151879631343e-08	-7.84565043309997e-08	-6.89124651498429e-08	-5.92513872834013e-08	-5.05621332965363e-08	-4.37657820904015e-08	-3.95452813997904e-08	-3.82930953069522e-08	-4.00757608921366e-08	-4.46151419862789e-08	-5.12886342553945e-08	-5.91535537620093e-08	-6.70028988876555e-08	-7.34591058502984e-08	-7.71083883666162e-08	-7.66708150492504e-08	-7.11915745986554e-08	-6.02289140639468e-08	-4.40064665732841e-08	-2.34945714687738e-08	-3.88731530913337e-10	2.30354547702127e-08	4.41932959831292e-08	6.05675810260129e-08	7.01473143136682e-08	7.18669194149463e-08	6.59751361566144e-08	5.42655771625420e-08	4.01156779084750e-08	2.83055357665351e-08	2.46192750574719e-08	3.52646001121715e-08	6.61762336842996e-08	1.22291163400249e-07	2.06893856819908e-07	3.21125138699370e-07	4.63728815497464e-07	6.31077675867214e-07	8.17480021675569e-07
	Wt 2	0	-8.18619651023929e-09	-1.44455024225407e-08	-1.65659395219839e-08	-1.30251554751968e-08	-3.22718370055094e-09	1.24061018945202e-08	3.24979246289170e-08	5.49188015776543e-08	7.70924968988377e-08	9.63566324040239e-08	1.10323599749051e-07	1.17190721625596e-07	1.15959447838152e-07	1.06539634047607e-07	8.97336700448445e-08	6.71130136837829e-08	4.08134167314120e-08	1.32826935979456e-08	-1.29842616695199e-08	-3.56932869414716e-08	-5.29598460733040e-08	-6.34661927617960e-08	-6.65614559038436e-08	-6.23040687321773e-08	-5.14480069978214e-08	-3.53745554556797e-08	-1.59712096970997e-08	4.53979271839691e-09	2.38180426719531e-08	3.96565049042002e-08	5.02515070259181e-08	5.44678504752933e-08	5.20701390828660e-08	4.38887800729391e-08	3.18909042253992e-08	1.91334930008235e-08	9.58808377417737e-09	7.84220222013289e-09	1.86998448509780e-08	4.67191099690542e-08	9.57367466648797e-08	1.68434892861923e-07	2.66003542523301e-07	3.87943363854848e-07	5.32038405680414e-07	6.94508719397449e-07	8.70331191449985e-07
	Wt 3	0	-1.01126457263956e-08	-1.90505816456635e-08	-2.52840656247073e-08	-2.76732768673118e-08	-2.56479596097161e-08	-1.93076073351391e-08	-9.43094305822365e-09	2.60373620382888e-09	1.49745354409927e-08	2.56270092290645e-08	3.25140023300210e-08	3.38365029771529e-08	2.82595495564534e-08	1.50818492210120e-08	-5.65571090629245e-09	-3.31302544133219e-08	-6.57667335343336e-08	-1.01333129180188e-07	-1.37093444595321e-07	-1.70009041571825e-07	-1.96977664280640e-07	-2.15098014497538e-07	-2.21945311459875e-07	-2.15839746321970e-07	-1.96085582062673e-07	-1.63154806328202e-07	-1.18786973264489e-07	-6.59775352191768e-08	-8.83181955718800e-09	4.77283128304851e-08	9.84031347766494e-08	1.38078065715377e-07	1.62469216635034e-07	1.68790026666856e-07	1.56362516317109e-07	1.27089346079854e-07	8.57055440278617e-08	3.97426438082209e-08	-8.37054468211497e-10	-2.43438569946116e-08	-1.83683932327609e-08	2.89826524378329e-08	1.27738462248987e-07	2.84748751778313e-07	5.02560034298383e-07	7.78636272266323e-07	1.10504925365886e-06
	Wt 4	0	-1.11452466393201e-08	-2.06032103256087e-08	-2.67705277113492e-08	-2.86041041930969e-08	-2.57739333665758e-08	-1.87021541483372e-08	-8.48515136588229e-09	3.28585724027157e-09	1.47745979167265e-08	2.41783301711824e-08	2.99901227824462e-08	3.12034866742055e-08	2.74286692103358e-08	1.89057338586433e-08	6.41787126639208e-09	-8.87414121033807e-09	-2.56421760101587e-08	-4.26051480761018e-08	-5.87086875068789e-08	-7.32403841088473e-08	-8.58654330167468e-08	-9.65842189572286e-08	-1.05628747976240e-07	-1.13325830401204e-07	-1.19959594770463e-07	-1.25663761651434e-07	-1.30366048103439e-07	-1.33795134311596e-07	-1.35547405662205e-07	-1.35198759743206e-07	-1.32438155789053e-07	-1.27195423958974e-07	-1.19736351716206e-07	-1.10702675097535e-07	-1.01082308591008e-07	-9.21047512034327e-08	-8.50669192704122e-08	-8.11045804839553e-08	-8.09331076738215e-08	-8.45875642274228e-08	-9.11954696880926e-08	-9.88155073017207e-08	-1.04371769432938e-07	-1.03706076184474e-07	-9.17609385052168e-08	-6.28935956317516e-08	-1.13081354805453e-08
	Wt 5	0	-2.08842290318026e-08	-3.95765489216487e-08	-5.36661313537269e-08	-6.14586673927162e-08	-6.22049559767515e-08	-5.61839463439268e-08	-4.46336156527743e-08	-2.95469041032648e-08	-1.33697322124220e-08	1.34904671587628e-09	1.23016358976591e-08	1.77095680514101e-08	1.65186775277210e-08	8.48061954206874e-09	-5.87954181457372e-09	-2.53918044960751e-08	-4.84342248352155e-08	-7.31523444363594e-08	-9.76683371072612e-08	-1.20251559906663e-07	-1.39435137915044e-07	-1.54077370527592e-07	-1.63378748095443e-07	-1.66872627890785e-07	-1.64408900202486e-07	-1.56145552729590e-07	-1.42554486707893e-07	-1.24437667719093e-07	-1.02940417052501e-07	-7.95428076427970e-08	-5.60093846374620e-08	-3.42822877039132e-08	-1.63125169093625e-08	-3.83665334935778e-09	1.88070846851001e-09	3.07770315196356e-10	-8.12808202467093e-09	-2.18871948573979e-08	-3.82721460697575e-08	-5.35139874289518e-08	-6.29997048792742e-08	-6.16326913505448e-08	-4.42994620159348e-08	-6.39887186578836e-09	5.56227488831886e-08	1.43793655605826e-07	2.58257806453662e-07
	Wt 6	0	-3.04042014525889e-08	-5.75547716370926e-08	-7.82409052702601e-08	-9.01122610620849e-08	-9.19710857147701e-08	-8.39050620949546e-08	-6.72474930451261e-08	-4.43760790297662e-08	-1.83834408619739e-08	7.33124860431283e-09	2.94915655567086e-08	4.53360261886968e-08	5.29233608953944e-08	5.13162891950216e-08	4.06289483586964e-08	2.19439962418992e-08	-2.87628662796292e-09	-3.14480051623683e-08	-6.11509181070449e-08	-8.94018888771513e-08	-1.13886402738855e-07	-1.32730491003711e-07	-1.44608252416172e-07	-1.48790636883545e-07	-1.45147390296640e-07	-1.34115396272890e-07	-1.16643703715297e-07	-9.41199927925206e-08	-6.82774524273543e-08	-4.10773717209288e-08	-1.45628283395971e-08	9.31691775592679e-09	2.89043402708646e-08	4.30384046320992e-08	5.12435266877095e-08	5.38762597637433e-08	5.22038865156912e-08	4.83943291700781e-08	4.54058801573835e-08	4.67768990188955e-08	5.63282148704399e-08	7.78028079920290e-08	1.14476829552538e-07	1.68781913870629e-07	2.41980311857746e-07	3.33931435752438e-07	4.42981209776613e-07
	Wt 7	0	-2.25803885463343e-08	-4.31652115944867e-08	-5.97737247856364e-08	-7.10083055437103e-08	-7.62279876727132e-08	-7.56064358597982e-08	-7.00701891745886e-08	-6.11318737657288e-08	-5.06487140298077e-08	-4.05467222365467e-08	-3.25541264742622e-08	-2.79837022598610e-08	-2.75935327388620e-08	-3.15411052746163e-08	-3.94291103828015e-08	-5.04258466003158e-08	-6.34316511546667e-08	-7.72573946028462e-08	-9.07826074404741e-08	-1.03068554792283e-07	-1.13413563714904e-07	-1.21351401750665e-07	-1.26605677317919e-07	-1.29021766157209e-07	-1.28501241197981e-07	-1.24961767303646e-07	-1.18338384388530e-07	-1.08631262408812e-07	-9.59922325357936e-08	-8.08300458191963e-08	-6.39049606714460e-08	-4.63792146154570e-08	-2.97926415153173e-08	-1.59423035473537e-08	-6.66027401727251e-09	-3.50228508597689e-09	-7.37889753913348e-09	-1.81771043850529e-08	-3.44310581399893e-08	-5.31036932199175e-08	-6.95350471647708e-08	-7.75978634743745e-08	-7.00777169906722e-08	-3.92659198656836e-08	2.22775485045821e-08	1.20862595821979e-07	2.60802671555306e-07
	Het 1	0	-2.43687064123732e-08	-4.67876491781648e-08	-6.48042099394991e-08	-7.66946139233382e-08	-8.16685523289510e-08	-7.99183308143143e-08	-7.25123882967282e-08	-6.11590806604315e-08	-4.78871894997476e-08	-3.47013013204629e-08	-2.32713039409775e-08	-1.47059314665003e-08	-9.44249255040741e-09	-7.26202578061547e-09	-7.41547675734190e-09	-8.82665806051342e-09	-1.03256565704025e-08	-1.08643545822501e-08	-9.67399723305752e-09	-6.34111316108746e-09	-7.98577134151682e-10	6.75168376718198e-09	1.59534500175550e-08	2.64116306546794e-08	3.77751543966652e-08	4.97660540394810e-08	6.21504698524798e-08	7.46649340421428e-08	8.69249933238598e-08	9.83495543033865e-08	1.08131989482077e-07	1.15279077450788e-07	1.18724132103540e-07	1.17504819752786e-07	1.10982472600300e-07	9.90704661954674e-08	8.24355116426336e-08	6.26375832230234e-08	4.21810082658320e-08	2.44598168912017e-08	1.35932189620820e-08	1.41602999284105e-08	3.08550922980188e-08	6.80928343075511e-08	1.29604622041090e-07	2.18060264506861e-07	3.34757696367703e-07
	Het 2	0	-6.13230014978406e-09	-1.20009211554194e-08	-1.66152184496310e-08	-1.92393979224063e-08	-1.95048808808660e-08	-1.74610052566530e-08	-1.35596576554408e-08	-8.57990074747534e-09	-3.50742686898591e-09	6.10561179402029e-10	2.81240363159000e-09	2.35014246234807e-09	-1.21691586145642e-09	-7.97162727676797e-09	-1.76319474377301e-08	-2.95812487688025e-08	-4.29259529174094e-08	-5.65699164979838e-08	-6.92975904107353e-08	-7.98622623453080e-08	-8.70797177862371e-08	-8.99295026703499e-08	-8.76644512682144e-08	-7.99242329897613e-08	-6.68415634212143e-08	-4.91224815505202e-08	-2.80770889275591e-08	-5.57648354726129e-09	1.60833261599897e-08	3.44186752751832e-08	4.70887087473769e-08	5.22922224056278e-08	4.91856532490435e-08	3.82628261660287e-08	2.16305308405772e-08	3.11745382134563e-09	-1.18317967532201e-08	-1.65018242048068e-08	-3.48375048706414e-09	3.45568412598883e-08	1.03995928343185e-07	2.09352023660091e-07	3.52487996200513e-07	5.32029426141553e-07	7.43098251292225e-07	9.77427699881957e-07	1.22387941827740e-06
	Het 3	0	-2.04145283519774e-08	-3.90288544008224e-08	-5.39742945294466e-08	-6.39309930675791e-08	-6.82991326229467e-08	-6.72583826387156e-08	-6.17112785035467e-08	-5.31247382201339e-08	-4.32990181063536e-08	-3.41029138778162e-08	-2.72168615138834e-08	-2.39217617372427e-08	-2.49617416606975e-08	-3.04953815853215e-08	-4.01345410012576e-08	-5.30555650710209e-08	-6.81569876632163e-08	-8.42327994426539e-08	-1.00131612919107e-07	-1.14878889653545e-07	-1.27749843444545e-07	-1.38292085723506e-07	-1.46306959994695e-07	-1.51804892928753e-07	-1.54952061648045e-07	-1.56023419290145e-07	-1.55371704685455e-07	-1.53415088660573e-07	-1.50639312909668e-07	-1.47605073515521e-07	-1.44949016329186e-07	-1.43367394820703e-07	-1.43574802232842e-07	-1.46235427448750e-07	-1.51869715779565e-07	-1.60744001213645e-07	-1.72753945930598e-07	-1.87314371962553e-07	-2.03268602572056e-07	-2.18830156611906e-07	-2.31568789261861e-07	-2.38451366351843e-07	-2.35945558858013e-07	-2.20190447316391e-07	-1.87232604554949e-07	-1.33319212423568e-07	-5.52318383600183e-08
	Het 4	0	-4.02156890858760e-09	-5.59136000942948e-09	-2.49724984794208e-09	6.60161586738620e-09	2.19545907945526e-08	4.26822146506898e-08	6.69235286319896e-08	9.21391983272656e-08	1.15517062788618e-07	1.34411826967132e-07	1.46747289585790e-07	1.51317887107206e-07	1.47944892385057e-07	1.37468248587126e-07	1.21583389490535e-07	1.02558438259409e-07	8.28860562356801e-08	6.49324173102314e-08	5.06419835211604e-08	4.13421267708677e-08	3.76695457047494e-08	3.96156312773950e-08	4.66655544077802e-08	5.79902784513581e-08	7.26447392096964e-08	8.97297803361797e-08	1.08488582748720e-07	1.28326936343522e-07	1.48766331168348e-07	1.69355008651047e-07	1.89571367646004e-07	2.08754853272354e-07	2.26092145607430e-07	2.40673355152577e-07	2.51617288036531e-07	2.58250054686174e-07	2.60310126205585e-07	2.58147116485276e-07	2.52881651651731e-07	2.46499148567268e-07	2.41859698340451e-07	2.42617472425805e-07	2.53053952852197e-07	2.77838063306735e-07	3.21731984356759e-07	3.89264049955813e-07	4.84390368058625e-07
	Mut 1	0	-1.37376113595880e-08	-2.73163753895627e-08	-3.99121042932127e-08	-5.09284894603279e-08	-6.00613157984026e-08	-6.73037498195549e-08	-7.28963420753086e-08	-7.72358515438821e-08	-8.07643027253624e-08	-8.38625648639023e-08	-8.67707728926848e-08	-8.95515092495082e-08	-9.21020290673209e-08	-9.42107759095369e-08	-9.56432459632845e-08	-9.62351910869484e-08	-9.59690058246437e-08	-9.50127202778085e-08	-9.37097656548074e-08	-9.25196777101929e-08	-9.19222750703728e-08	-9.23074631024247e-08	-9.38771280715175e-08	-9.65833695523620e-08	-1.00119015146130e-07	-1.03963977625368e-07	-1.07477580228789e-07	-1.10015755171139e-07	-1.11045709459096e-07	-1.10230762073387e-07	-1.07464605106970e-07	-1.02845776720035e-07	-9.65970550189273e-08	-8.89476005714410e-08	-8.00049362788202e-08	-6.96470707135439e-08	-5.74614726580316e-08	-4.27480129596529e-08	-2.45895833912455e-08	-1.97983987284818e-09	2.60145912612101e-08	6.00876687894565e-08	1.00555161448486e-07	1.47271110491236e-07	1.99617669031451e-07	2.56573661576256e-07	3.16853234764846e-07
	Mut 2	0	-2.48252063691629e-08	-4.87495909201243e-08	-7.03926140421421e-08	-8.86901696964782e-08	-1.03012271703893e-07	-1.13218239143022e-07	-1.19645118846410e-07	-1.23034540497678e-07	-1.24411519015280e-07	-1.24934815854674e-07	-1.25741524728499e-07	-1.27808070424185e-07	-1.31845784973277e-07	-1.38242257838905e-07	-1.47051014622618e-07	-1.58023524344261e-07	-1.70670931313451e-07	-1.84339708954687e-07	-1.98286240374765e-07	-2.11739670712667e-07	-2.23948804519806e-07	-2.34215339564269e-07	-2.41920395282805e-07	-2.46552804998537e-07	-2.47745660613408e-07	-2.45322765749591e-07	-2.39350347202045e-07	-2.30183377474919e-07	-2.18491977079636e-07	-2.05252990064878e-07	-1.91695531808157e-07	-1.79196597093791e-07	-1.69132188403834e-07	-1.62698765113774e-07	-1.60726987200954e-07	-1.63513159669040e-07	-1.70692835306979e-07	-1.81176029023513e-07	-1.93155504930333e-07	-2.04190129952903e-07	-2.11356026081930e-07	-2.11450744934846e-07	-2.01230983543100e-07	-1.77662723520773e-07	-1.38163586064123e-07	-8.08196922493084e-08	-4.56249186356575e-09
	Mut 3	0	-6.12667204307458e-09	-1.20751483821998e-08	-1.74596652435405e-08	-2.20372213961399e-08	-2.57422748884207e-08	-2.86899126629505e-08	-3.11480981719066e-08	-3.34843961692317e-08	-3.60964962987418e-08	-3.93384426994798e-08	-4.34553461391848e-08	-4.85382073084438e-08	-5.45072054864498e-08	-6.11266783060524e-08	-6.80488289622680e-08	-7.48772103340652e-08	-8.12366961888437e-08	-8.68351483954115e-08	-9.15038596103714e-08	-9.52087627796798e-08	-9.80312094021356e-08	-1.00124161057102e-07	-1.01655171177828e-07	-1.02750230577728e-07	-1.03451876264571e-07	-1.03701286865113e-07	-1.03348483890176e-07	-1.02188611106117e-07	-1.00016876626460e-07	-9.66910899154179e-08	-9.21893677387681e-08	-8.66516337157969e-08	-8.03966488219998e-08	-7.39107128235005e-08	-6.78088272699339e-08	-6.27729726455956e-08	-5.94744986520149e-08	-5.84882484881209e-08	-6.02052687715737e-08	-6.47495092061662e-08	-7.19026091515745e-08	-8.10403485750222e-08	-9.10848822255216e-08	-1.00478298814139e-07	-1.07184769431486e-07	-1.08729748264423e-07	-1.02284518879910e-07
	Mut 4	0	-2.59525751529489e-08	-4.93053037869940e-08	-6.69635975860892e-08	-7.67362693137797e-08	-7.76161847657509e-08	-6.98702763286664e-08	-5.49343166020375e-08	-3.51398521626325e-08	-1.33262586886472e-08	7.59391383728761e-09	2.50451518509120e-08	3.71126248022464e-08	4.27361171923227e-08	4.17563516665370e-08	3.48226137185149e-08	2.31938628683923e-08	8.48085374510413e-09	-7.61848442751322e-09	-2.35442977872591e-08	-3.80293377780932e-08	-5.01707267265064e-08	-5.94259429576649e-08	-6.55544594301966e-08	-6.85335886435074e-08	-6.84761995279919e-08	-6.55704207028782e-08	-6.00500391025693e-08	-5.21925042041138e-08	-4.23324852238031e-08	-3.08750200079769e-08	-1.82941161618731e-08	-5.10919799310523e-09	8.15937564641594e-09	2.10464397177019e-08	3.31959706915487e-08	4.43994853983434e-08	5.46107391389332e-08	6.39367146422870e-08	7.26132300822151e-08	8.09792977037358e-08	8.94657340251327e-08	9.86098865492606e-08	1.09100541890791e-07	1.21847050463236e-07	1.38056891922209e-07	1.59298664604583e-07	1.87524602265354e-07
	Mut 5	0	-1.98921432265676e-08	-3.84009508166496e-08	-5.36095587343931e-08	-6.42071153565834e-08	-6.96717902039090e-08	-7.03163910553163e-08	-6.71960415973469e-08	-6.19012409577902e-08	-5.62780181849727e-08	-5.21269099383960e-08	-5.09329123204864e-08	-5.36698195580272e-08	-6.07063390812966e-08	-7.18211042514154e-08	-8.63130107714069e-08	-1.03176193047018e-07	-1.21298841006583e-07	-1.39643904858485e-07	-1.57377509375398e-07	-1.73925521468707e-07	-1.88956594233381e-07	-2.02306976585111e-07	-2.13874716204171e-07	-2.23516175825925e-07	-2.30975337319053e-07	-2.35867197860766e-07	-2.37723002424643e-07	-2.36090170748221e-07	-2.30666699414769e-07	-2.21441137542342e-07	-2.08806503420324e-07	-1.93619994379383e-07	-1.77189051185992e-07	-1.61176350603048e-07	-1.47429292420744e-07	-1.37751342939574e-07	-1.33641560651794e-07	-1.36033829318106e-07	-1.45068480856617e-07	-1.59926325932376e-07	-1.78749178667874e-07	-1.98662524868644e-07	-2.15905907186847e-07	-2.26065772471444e-07	-2.24394810083572e-07	-2.06192072588941e-07	-1.67210345504592e-07
	Mut 6	0	-8.58517974332732e-09	-1.54316726244359e-08	-1.88316545361595e-08	-1.76343617097698e-08	-1.14274165036731e-08	-6.06213507677274e-10	1.36761551220927e-08	2.96678157320875e-08	4.52596773968961e-08	5.82725298289760e-08	6.67475065434318e-08	6.91989658500548e-08	6.47960003539409e-08	5.34507763814443e-08	3.58068356127739e-08	1.31358352267155e-08	-1.28357631100063e-08	-4.01400995427484e-08	-6.67888443540584e-08	-9.09721919943408e-08	-1.11213997851179e-07	-1.26470985752831e-07	-1.36173848366168e-07	-1.40216122836703e-07	-1.38901849544687e-07	-1.32864991725893e-07	-1.22972917825686e-07	-1.10223878278901e-07	-9.56454373989804e-08	-8.01982497683153e-08	-6.46881323730929e-08	-4.96893959726760e-08	-3.54836473898005e-08	-2.20200073799682e-08	-8.90380523050476e-09	4.57977241116927e-09	1.94035331790364e-08	3.66992932526130e-08	5.76303700964013e-08	8.32505956505460e-08	1.14370112611507e-07	1.51450492872610e-07	1.94550038668312e-07	2.43334148965953e-07	2.97155851195573e-07	3.55199386585352e-07	4.16667189044536e-07
	Mut 7	0	-5.77358696887521e-09	-1.01794370545627e-08	-1.18139023323964e-08	-9.76815356396778e-09	-3.77335998708285e-09	5.75701081297966e-09	1.77915128383118e-08	3.08384078682249e-08	4.31693278020217e-08	5.30723482071544e-08	5.90948580101220e-08	6.02398782241137e-08	5.60883703824119e-08	4.68330915156288e-08	3.32245286360807e-08	1.64437627309996e-08	-2.07186880068499e-09	-2.08187861301030e-08	-3.84019734623038e-08	-5.36701567867112e-08	-6.57974412361324e-08	-7.43094417169879e-08	-7.90625464548391e-08	-8.01919810129202e-08	-7.80466313827511e-08	-7.31262884042965e-08	-6.60313878707234e-08	-5.74283924476685e-08	-4.80276792590476e-08	-3.85666754365012e-08	-2.97898142344092e-08	-2.24187048970196e-08	-1.71100811059007e-08	-1.44044170579493e-08	-1.46730246034525e-08	-1.80744137697398e-08	-2.45306113877251e-08	-3.37307500799782e-08	-4.51633465299634e-08	-5.81718814839724e-08	-7.20224637141950e-08	-8.59690752515580e-08	-9.93019664049834e-08	-1.11368127273177e-07	-1.21558614376204e-07	-1.29264628475540e-07	-1.33811249676680e-07
	Plotted data (V)
	Wt Mean	0	-1.63215436873918e-08	-3.08841051958883e-08	-4.16950134567274e-08	-4.73467984502851e-08	-4.72072143388565e-08	-4.14894497887263e-08	-3.11968294915360e-08	-1.79559323711164e-08	-3.76836513611367e-09	9.27792850046985e-09	1.92932602231182e-08	2.48255956672373e-08	2.50234346641049e-08	1.97051320403414e-08	9.33384267824371e-09	-5.08756052202263e-09	-2.21759961125827e-08	-4.03511930053503e-08	-5.80125552476031e-08	-7.36871280317566e-08	-8.61363217533940e-08	-9.44200971543734e-08	-9.79262716703347e-08	-9.63775189316923e-08	-8.98287292354198e-08	-7.86631654791266e-08	-6.35888194056224e-08	-4.56287339112496e-08	-2.60931525774067e-08	-6.51914070064854e-09	1.14341507176735e-08	2.61392951820303e-08	3.61978753535199e-08	4.06643702195670e-08	3.92700713586277e-08	3.26144894110992e-08	2.22908353233081e-08	1.09167577072274e-08	2.05108550659052e-09	-9.34933312097636e-12	9.45660333077987e-09	3.51948985661688e-08	8.15286568361732e-08	1.51908925156969e-07	2.48513561759244e-07	3.71940869181867e-07	5.21035423948469e-07
	Wt SEM	0	2.61310627875116e-09	5.12660228860102e-09	7.46593086533194e-09	9.60264042237777e-09	1.15494719033979e-08	1.33364629611985e-08	1.49779769023001e-08	1.64473823226348e-08	1.76726729518677e-08	1.85541429534985e-08	1.89947612692222e-08	1.89321178132277e-08	1.83656633570795e-08	1.73791167867631e-08	1.61610986904934e-08	1.50203804053465e-08	1.43614112432388e-08	1.45473073197334e-08	1.56748578932287e-08	1.75067374826354e-08	1.96446894022966e-08	2.17137461263672e-08	2.34451607239160e-08	2.47054763804172e-08	2.55105268522850e-08	2.60229198042196e-08	2.65108955668783e-08	2.72495173787426e-08	2.83870124224078e-08	2.98581552181817e-08	3.14141732812499e-08	3.27432392848704e-08	3.36001931999799e-08	3.38912438835271e-08	3.36975247368736e-08	3.32369576521862e-08	3.27808116697248e-08	3.25831879211692e-08	3.29229075268263e-08	3.43096459620483e-08	3.76964224563588e-08	4.43056348360956e-08	5.49828155070858e-08	6.97435909420846e-08	8.78765446506982e-08	1.08212821371067e-07	1.29310418028780e-07
	Mut Mean	0	-1.49847106947921e-08	-2.87797827106470e-08	-3.98547281097048e-08	-4.71431114995781e-08	-5.01863734073046e-08	-4.91782531006012e-08	-4.49074641903721e-08	-3.86128082472718e-08	-3.17782271020123e-08	-2.59034202118620e-08	-2.22875770966271e-08	-2.18594482376785e-08	-2.50772672399527e-08	-3.19086566774714e-08	-4.18860174788869e-08	-5.42198082837408e-08	-6.79431789284440e-08	-8.20584075123939e-08	-9.56589272312805e-08	-1.08009331318628e-07	-1.18577292719931e-07	-1.27022901533770e-07	-1.33159752141075e-07	-1.36906324778240e-07	-1.38245224256941e-07	-1.37202418419129e-07	-1.33850536934947e-07	-1.28331812775868e-07	-1.20889552065970e-07	-1.11893703544117e-07	-1.01846867263371e-07	-9.13616143959724e-08	-8.11070423257198e-08	-7.17302019759969e-08	-6.37644146161229e-08	-5.75399574182830e-08	-5.31123866197965e-08	-5.02201231392101e-08	-4.82769406144452e-08	-4.63982561562834e-08	-4.34542628168176e-08	-3.81392350598203e-08	-2.90454281932661e-08	-1.47318017370153e-08	6.21837602769243e-09	3.51522244554254e-08	7.33109171642841e-08
	Mut SEM	0	3.26245307261937e-09	6.39566147875856e-09	9.24075897803031e-09	1.17568438639176e-08	1.40357575196952e-08	1.62579888717356e-08	1.85927117609462e-08	2.10923121365196e-08	2.36501784155322e-08	2.60400264087587e-08	2.79966688449311e-08	2.92935151106627e-08	2.97973741129999e-08	2.94990372042096e-08	2.85230710026293e-08	2.71183294150906e-08	2.56247982135894e-08	2.44057582593501e-08	2.37421530008215e-08	2.37290864610705e-08	2.42548091407619e-08	2.50879296046422e-08	2.59970301130753e-08	2.68232748128743e-08	2.74926063086050e-08	2.79913144588955e-08	2.83304817316803e-08	2.85177206896729e-08	2.85470187964637e-08	2.84085682220036e-08	2.81120315071805e-08	2.77123868893815e-08	2.73279128666969e-08	2.71424552056109e-08	2.73872717362296e-08	2.83037068809698e-08	3.00987458707059e-08	3.29126925015656e-08	3.68078223009868e-08	4.17672537808404e-08	4.76903073912680e-08	5.43852914766447e-08	6.15717030294874e-08	6.89023351226407e-08	7.60083204291396e-08	8.25633171438267e-08	8.83579368995416e-08
E) Mbpneo ABR shapes at 80 dB (V)
	Biological replicates
	80 dB
	x (Time (ms))	0	0.0250000000000000	0.0500000000000000	0.0750000000000000	0.100000000000000	0.125000000000000	0.150000000000000	0.175000000000000	0.200000000000000	0.225000000000000	0.250000000000000	0.275000000000000	0.300000000000000	0.325000000000000	0.350000000000000	0.375000000000000	0.400000000000000	0.425000000000000	0.450000000000000	0.475000000000000	0.500000000000000	0.525000000000000	0.550000000000000	0.575000000000000	0.600000000000000	0.625000000000000	0.650000000000000	0.675000000000000	0.700000000000000	0.725000000000000	0.750000000000000	0.775000000000000	0.800000000000000	0.825000000000000	0.850000000000000	0.875000000000000	0.900000000000000	0.925000000000000	0.950000000000000	0.975000000000000	1	1.02500000000000	1.05000000000000	1.07500000000000	1.10000000000000	1.12500000000000	1.15000000000000	1.17500000000000
	Wt 1	1.23000000000000e-07	1.33000000000000e-08	6.47000000000000e-09	3.38000000000000e-08	-2.17000000000000e-08	-1.75000000000000e-08	6.40000000000000e-09	1.65000000000000e-08	-8.12000000000000e-10	-1.54000000000000e-08	1.40000000000000e-10	-1.84000000000000e-10	1.22000000000000e-09	3.95000000000000e-09	-2.35000000000000e-08	-2.31000000000000e-08	-2.74000000000000e-09	-4.29000000000000e-09	-1.26000000000000e-09	1.25000000000000e-08	3.49000000000000e-08	9.53000000000000e-08	1.28000000000000e-07	6.91000000000000e-08	7.71000000000000e-08	5.79000000000000e-08	9.55000000000000e-08	1.07000000000000e-07	3.86000000000000e-08	-1.58000000000000e-08	-2.54000000000000e-08	-6.00000000000000e-09	4.28000000000000e-08	4.53000000000000e-09	4.43000000000000e-08	4.87000000000000e-08	4.07000000000000e-08	8.61000000000000e-08	7.25000000000000e-08	4.42000000000000e-08	9.90000000000000e-08	9.49000000000000e-08	1.18000000000000e-07	1.42000000000000e-07	1.33000000000000e-07	1.79000000000000e-07	1.43000000000000e-07	1.02000000000000e-07
	Wt 2	-1.58000000000000e-08	-3.98000000000000e-08	-1.46000000000000e-08	-1.29000000000000e-08	-3.40000000000000e-08	-5.79000000000000e-08	-7.21000000000000e-08	-9.63000000000000e-08	-1.06000000000000e-07	-9.59000000000000e-08	-6.72000000000000e-08	-6.91000000000000e-08	-5.34000000000000e-08	-6.77000000000000e-08	-5.07000000000000e-08	-3.58000000000000e-08	-6.70000000000000e-08	-1.19000000000000e-07	-1.12000000000000e-07	-5.50000000000000e-08	-4.15000000000000e-09	2.04000000000000e-08	5.63000000000000e-08	9.74000000000000e-09	2.38000000000000e-08	3.52000000000000e-08	-1.00000000000000e-08	5.98000000000000e-09	5.65000000000000e-08	7.81000000000000e-08	7.62000000000000e-08	1.07000000000000e-07	1.62000000000000e-07	1.76000000000000e-07	1.78000000000000e-07	2.28000000000000e-07	2.32000000000000e-07	2.48000000000000e-07	2.46000000000000e-07	2.97000000000000e-07	3.12000000000000e-07	2.96000000000000e-07	2.56000000000000e-07	2.17000000000000e-07	1.90000000000000e-07	1.63000000000000e-07	1.70000000000000e-07	1.76000000000000e-07
	Wt 3	2.65000000000000e-08	2.63000000000000e-08	4.11000000000000e-08	1.55000000000000e-08	-1.96000000000000e-08	-1.38000000000000e-08	-5.24000000000000e-08	-8.23000000000000e-08	-1.04000000000000e-07	-8.42000000000000e-08	-2.12000000000000e-08	-9.37000000000000e-09	-3.90000000000000e-08	-5.43000000000000e-08	-5.61000000000000e-08	-6.97000000000000e-09	2.18000000000000e-08	5.98000000000000e-08	5.34000000000000e-08	2.54000000000000e-08	-1.35000000000000e-08	-3.36000000000000e-08	-4.67000000000000e-08	-2.35000000000000e-08	2.08000000000000e-11	1.39000000000000e-10	-1.72000000000000e-08	-2.71000000000000e-08	6.03000000000000e-09	4.58000000000000e-08	1.34000000000000e-08	-8.43000000000000e-09	-3.91000000000000e-08	-4.87000000000000e-08	-2.51000000000000e-08	-1.71000000000000e-08	2.82000000000000e-08	4.96000000000000e-08	-5.94000000000000e-09	-2.39000000000000e-08	-7.52000000000000e-09	8.14000000000000e-08	1.60000000000000e-07	1.53000000000000e-07	1.45000000000000e-07	1.88000000000000e-07	2.51000000000000e-07	3.14000000000000e-07
	Wt 4	2.27000000000000e-08	-6.32000000000000e-10	3.77000000000000e-08	1.93000000000000e-09	-3.15000000000000e-08	-2.35000000000000e-08	1.40000000000000e-09	1.13000000000000e-08	1.23000000000000e-08	5.91000000000000e-09	-2.76000000000000e-08	-1.11000000000000e-08	1.11000000000000e-08	-9.65000000000000e-09	-2.51000000000000e-08	-4.54000000000000e-08	-9.64000000000000e-09	1.23000000000000e-08	1.95000000000000e-08	-3.62000000000000e-09	-2.45000000000000e-08	-2.05000000000000e-08	2.93000000000000e-08	3.68000000000000e-08	-1.87000000000000e-08	-5.02000000000000e-08	2.40000000000000e-09	5.07000000000000e-08	6.99000000000000e-08	1.47000000000000e-07	2.14000000000000e-07	1.86000000000000e-07	1.59000000000000e-07	2.20000000000000e-07	2.15000000000000e-07	2.33000000000000e-07	2.69000000000000e-07	2.74000000000000e-07	2.36000000000000e-07	2.40000000000000e-07	2.67000000000000e-07	3.05000000000000e-07	3.28000000000000e-07	3.72000000000000e-07	4.60000000000000e-07	5.79000000000000e-07	7.59000000000000e-07	9.70000000000000e-07
	Wt 5	-1.07000000000000e-07	2.16000000000000e-08	-3.27000000000000e-08	-4.84000000000000e-08	-5.52000000000000e-08	-5.31000000000000e-08	-1.03000000000000e-08	-4.45000000000000e-08	-2.88000000000000e-08	-5.08000000000000e-08	-6.25000000000000e-08	-3.69000000000000e-08	9.36000000000000e-09	-2.34000000000000e-08	-2.76000000000000e-08	2.05000000000000e-08	9.48000000000000e-10	2.36000000000000e-09	-4.35000000000000e-09	-9.64000000000000e-09	-1.41000000000000e-08	-2.75000000000000e-08	-1.30000000000000e-08	1.99000000000000e-08	3.69000000000000e-08	-1.48000000000000e-08	-6.68000000000000e-08	8.26000000000000e-09	4.00000000000000e-08	1.12000000000000e-08	4.53000000000000e-08	9.27000000000000e-08	1.00000000000000e-07	1.70000000000000e-07	2.09000000000000e-07	1.82000000000000e-07	1.72000000000000e-07	1.02000000000000e-07	5.94000000000000e-08	1.01000000000000e-07	1.36000000000000e-07	1.70000000000000e-07	1.98000000000000e-07	2.03000000000000e-07	1.48000000000000e-07	6.92000000000000e-08	1.13000000000000e-07	1.99000000000000e-07
	Wt 6	-5.13000000000000e-08	1.54000000000000e-08	3.51000000000000e-08	3.80000000000000e-08	7.52000000000000e-08	1.21000000000000e-07	1.28000000000000e-07	1.19000000000000e-07	1.09000000000000e-07	1.20000000000000e-07	1.37000000000000e-07	1.02000000000000e-07	6.77000000000000e-08	2.86000000000000e-08	-4.62000000000000e-09	1.53000000000000e-08	4.48000000000000e-08	6.64000000000000e-08	4.40000000000000e-08	3.74000000000000e-08	7.67000000000000e-08	1.27000000000000e-07	1.30000000000000e-07	7.26000000000000e-08	6.08000000000000e-08	6.36000000000000e-08	2.11000000000000e-08	1.31000000000000e-08	4.71000000000000e-08	6.91000000000000e-08	6.80000000000000e-08	1.06000000000000e-07	1.18000000000000e-07	1.41000000000000e-07	1.49000000000000e-07	2.29000000000000e-07	2.21000000000000e-07	2.07000000000000e-07	2.39000000000000e-07	2.45000000000000e-07	2.47000000000000e-07	2.79000000000000e-07	2.93000000000000e-07	2.96000000000000e-07	2.88000000000000e-07	3.22000000000000e-07	4.03000000000000e-07	5.46000000000000e-07
	Wt 7	8.92000000000000e-09	4.96000000000000e-09	-1.23000000000000e-08	-5.79000000000000e-08	-2.76000000000000e-08	-1.16000000000000e-08	2.38000000000000e-08	4.16000000000000e-08	2.23000000000000e-08	-1.58000000000000e-08	3.37000000000000e-08	2.26000000000000e-08	-6.78000000000000e-09	1.58000000000000e-08	-1.22000000000000e-08	-3.06000000000000e-08	-5.09000000000000e-08	-6.66000000000000e-09	3.13000000000000e-08	3.63000000000000e-08	2.91000000000000e-08	-5.03000000000000e-09	5.16000000000000e-09	1.73000000000000e-08	1.25000000000000e-08	-5.40000000000000e-09	6.79000000000000e-09	2.80000000000000e-08	6.88000000000000e-08	1.47000000000000e-07	1.71000000000000e-07	1.62000000000000e-07	1.47000000000000e-07	1.84000000000000e-07	2.43000000000000e-07	2.81000000000000e-07	3.16000000000000e-07	2.87000000000000e-07	2.92000000000000e-07	2.83000000000000e-07	2.48000000000000e-07	2.37000000000000e-07	2.43000000000000e-07	2.47000000000000e-07	2.76000000000000e-07	3.22000000000000e-07	3.97000000000000e-07	5.76000000000000e-07
	Wt 8	-1.33000000000000e-09	8.12000000000000e-09	7.98000000000000e-09	-2.13000000000000e-08	-2.67000000000000e-08	1.51000000000000e-08	6.58000000000000e-08	5.73000000000000e-08	5.08000000000000e-08	1.19000000000000e-08	6.73000000000000e-08	5.86000000000000e-08	1.84000000000000e-08	1.98000000000000e-08	1.27000000000000e-08	1.21000000000000e-08	-1.78000000000000e-08	-1.21000000000000e-08	2.76000000000000e-08	2.58000000000000e-09	-3.41000000000000e-08	-5.60000000000000e-08	-1.92000000000000e-08	-3.53000000000000e-09	-2.79000000000000e-08	-1.04000000000000e-07	-7.42000000000000e-08	-2.07000000000000e-08	-3.69000000000000e-09	1.26000000000000e-08	9.11000000000000e-08	1.52000000000000e-07	2.11000000000000e-07	2.45000000000000e-07	3.14000000000000e-07	3.31000000000000e-07	3.07000000000000e-07	2.78000000000000e-07	2.69000000000000e-07	3.09000000000000e-07	2.71000000000000e-07	1.85000000000000e-07	1.81000000000000e-07	1.78000000000000e-07	1.77000000000000e-07	1.76000000000000e-07	2.11000000000000e-07	2.52000000000000e-07
	Mut 1	5.87000000000000e-08	4.30000000000000e-09	1.14000000000000e-08	6.87000000000000e-08	4.86000000000000e-08	1.41000000000000e-08	3.41000000000000e-08	3.69000000000000e-08	2.97000000000000e-08	4.78000000000000e-08	3.97000000000000e-08	4.78000000000000e-08	9.88000000000000e-08	8.45000000000000e-08	9.58000000000000e-08	1.09000000000000e-07	9.75000000000000e-08	4.60000000000000e-08	5.47000000000000e-08	5.68000000000000e-08	8.22000000000000e-08	7.76000000000000e-08	1.19000000000000e-07	1.02000000000000e-07	5.86000000000000e-08	-2.09000000000000e-08	4.62000000000000e-10	9.32000000000000e-08	6.84000000000000e-08	9.06000000000000e-08	1.50000000000000e-07	1.95000000000000e-07	2.31000000000000e-07	2.59000000000000e-07	2.63000000000000e-07	2.50000000000000e-07	2.07000000000000e-07	1.88000000000000e-07	1.51000000000000e-07	1.59000000000000e-07	1.15000000000000e-07	8.62000000000000e-08	9.55000000000000e-08	1.43000000000000e-07	2.26000000000000e-07	2.95000000000000e-07	3.57000000000000e-07	4.84000000000000e-07
	Mut 2	2.08000000000000e-08	-1.15000000000000e-07	-8.68000000000000e-08	-5.12000000000000e-08	-5.40000000000000e-08	-1.88000000000000e-08	1.22000000000000e-08	5.44000000000000e-08	5.27000000000000e-08	3.14000000000000e-08	2.15000000000000e-08	5.87000000000000e-08	9.42000000000000e-08	4.77000000000000e-08	1.64000000000000e-08	5.68000000000000e-08	7.22000000000000e-08	5.04000000000000e-08	4.11000000000000e-08	4.01000000000000e-08	9.90000000000000e-09	-5.28000000000000e-09	-3.55000000000000e-08	-3.32000000000000e-08	-8.72000000000000e-09	-9.04000000000000e-09	-4.20000000000000e-08	2.33000000000000e-08	5.42000000000000e-08	1.10000000000000e-07	2.00000000000000e-07	2.37000000000000e-07	2.45000000000000e-07	2.73000000000000e-07	2.37000000000000e-07	2.12000000000000e-07	2.09000000000000e-07	2.53000000000000e-07	2.91000000000000e-07	3.08000000000000e-07	2.86000000000000e-07	2.05000000000000e-07	1.64000000000000e-07	1.80000000000000e-07	2.23000000000000e-07	2.14000000000000e-07	1.95000000000000e-07	2.36000000000000e-07
	Mut 3	-2.47000000000000e-08	-9.23000000000000e-09	-3.31000000000000e-08	-3.67000000000000e-08	-7.01000000000000e-08	-7.39000000000000e-08	-5.25000000000000e-08	-2.50000000000000e-08	-5.77000000000000e-08	-7.92000000000000e-08	-3.78000000000000e-08	-8.67000000000000e-09	-5.28000000000000e-09	3.12000000000000e-09	-1.54000000000000e-08	-3.37000000000000e-08	-5.50000000000000e-08	-6.34000000000000e-08	-5.94000000000000e-08	-9.91000000000000e-08	-1.12000000000000e-07	-8.56000000000000e-08	-8.31000000000000e-08	-3.72000000000000e-08	-6.21000000000000e-08	-1.27000000000000e-07	-1.12000000000000e-07	-3.06000000000000e-08	6.26000000000000e-08	1.14000000000000e-07	1.04000000000000e-07	1.50000000000000e-07	2.44000000000000e-07	2.61000000000000e-07	2.67000000000000e-07	2.91000000000000e-07	2.80000000000000e-07	2.69000000000000e-07	2.54000000000000e-07	2.47000000000000e-07	2.21000000000000e-07	2.50000000000000e-07	2.49000000000000e-07	2.77000000000000e-07	2.95000000000000e-07	3.71000000000000e-07	5.08000000000000e-07	5.92000000000000e-07
	Mut 4	-6.91000000000000e-08	1.90000000000000e-08	2.98000000000000e-08	-4.18000000000000e-08	-8.38000000000000e-08	1.11000000000000e-08	5.83000000000000e-08	2.02000000000000e-08	-4.12000000000000e-08	-8.77000000000000e-08	-5.09000000000000e-08	-1.96000000000000e-08	1.71000000000000e-08	3.51000000000000e-08	-8.97000000000000e-09	-4.32000000000000e-08	-3.26000000000000e-09	7.10000000000000e-09	-2.77000000000000e-08	-6.32000000000000e-08	-6.21000000000000e-08	-8.98000000000000e-08	-1.05000000000000e-07	-6.71000000000000e-08	-4.24000000000000e-08	-8.07000000000000e-08	-4.26000000000000e-08	2.85000000000000e-08	8.50000000000000e-08	9.96000000000000e-08	9.29000000000000e-08	1.95000000000000e-07	2.48000000000000e-07	2.90000000000000e-07	3.12000000000000e-07	2.76000000000000e-07	2.31000000000000e-07	1.99000000000000e-07	1.60000000000000e-07	1.77000000000000e-07	2.70000000000000e-07	2.67000000000000e-07	2.36000000000000e-07	2.77000000000000e-07	2.77000000000000e-07	2.97000000000000e-07	4.01000000000000e-07	4.89000000000000e-07
	Mut 5	3.36000000000000e-08	5.52000000000000e-08	2.44000000000000e-08	4.71000000000000e-08	3.63000000000000e-08	9.93000000000000e-09	-3.10000000000000e-08	-3.99000000000000e-08	-4.46000000000000e-08	-2.59000000000000e-08	-2.84000000000000e-08	-9.24000000000000e-09	2.69000000000000e-08	3.12000000000000e-08	3.85000000000000e-08	4.32000000000000e-08	2.88000000000000e-08	9.17000000000000e-09	9.34000000000000e-09	3.70000000000000e-08	5.97000000000000e-08	6.65000000000000e-08	5.71000000000000e-08	3.66000000000000e-08	5.28000000000000e-08	-6.16000000000000e-08	-9.99000000000000e-08	-4.83000000000000e-10	5.17000000000000e-08	9.78000000000000e-08	2.06000000000000e-07	2.46000000000000e-07	2.46000000000000e-07	2.22000000000000e-07	3.19000000000000e-07	3.72000000000000e-07	3.46000000000000e-07	3.65000000000000e-07	3.61000000000000e-07	3.44000000000000e-07	2.84000000000000e-07	2.30000000000000e-07	2.99000000000000e-07	3.46000000000000e-07	3.87000000000000e-07	4.12000000000000e-07	5.01000000000000e-07	5.33000000000000e-07
	Mut 6	1.18000000000000e-08	-7.70000000000000e-09	-3.31000000000000e-08	2.90000000000000e-09	6.80000000000000e-08	5.85000000000000e-08	1.09000000000000e-08	-9.23000000000000e-08	-1.03000000000000e-07	-3.73000000000000e-08	-2.95000000000000e-08	-3.79000000000000e-08	-1.14000000000000e-08	7.37000000000000e-10	2.41000000000000e-08	1.50000000000000e-08	2.71000000000000e-08	4.15000000000000e-08	7.69000000000000e-08	5.59000000000000e-08	-2.85000000000000e-08	-5.46000000000000e-08	-2.33000000000000e-08	-8.98000000000000e-09	-4.38000000000000e-08	-8.22000000000000e-08	-5.05000000000000e-08	-9.25000000000000e-09	4.59000000000000e-08	8.23000000000000e-08	1.22000000000000e-07	1.84000000000000e-07	2.16000000000000e-07	2.23000000000000e-07	2.32000000000000e-07	2.42000000000000e-07	2.04000000000000e-07	1.76000000000000e-07	2.16000000000000e-07	2.40000000000000e-07	2.68000000000000e-07	2.70000000000000e-07	2.64000000000000e-07	2.12000000000000e-07	1.83000000000000e-07	2.00000000000000e-07	2.20000000000000e-07	2.89000000000000e-07
	Mut 7	-1.75000000000000e-08	-7.25000000000000e-10	-1.09000000000000e-08	1.05000000000000e-08	4.31000000000000e-09	-2.27000000000000e-08	-5.07000000000000e-08	-8.46000000000000e-08	-7.52000000000000e-08	-7.51000000000000e-08	-7.77000000000000e-08	-9.57000000000000e-08	-5.45000000000000e-08	-5.28000000000000e-08	-5.23000000000000e-08	-6.53000000000000e-08	-1.10000000000000e-07	-9.55000000000000e-08	-4.30000000000000e-08	-1.17000000000000e-08	-3.90000000000000e-08	-4.32000000000000e-08	-2.73000000000000e-08	9.88000000000000e-09	4.30000000000000e-08	1.43000000000000e-08	-6.28000000000000e-09	3.74000000000000e-08	8.89000000000000e-08	9.19000000000000e-08	1.51000000000000e-07	2.36000000000000e-07	2.71000000000000e-07	3.07000000000000e-07	3.06000000000000e-07	2.75000000000000e-07	2.83000000000000e-07	2.54000000000000e-07	2.39000000000000e-07	2.16000000000000e-07	2.20000000000000e-07	2.33000000000000e-07	2.25000000000000e-07	2.49000000000000e-07	2.96000000000000e-07	3.26000000000000e-07	4.19000000000000e-07	4.74000000000000e-07
	Mut 8	-1.04000000000000e-07	-1.51000000000000e-08	-3.30000000000000e-08	-3.04000000000000e-08	9.14000000000000e-09	-2.94000000000000e-08	-6.53000000000000e-08	-1.69000000000000e-08	-3.72000000000000e-08	-4.46000000000000e-08	-2.78000000000000e-08	-5.81000000000000e-09	2.72000000000000e-09	4.36000000000000e-08	1.98000000000000e-08	2.79000000000000e-08	4.93000000000000e-08	5.45000000000000e-08	2.53000000000000e-08	6.01000000000000e-09	1.58000000000000e-08	1.92000000000000e-08	4.66000000000000e-08	4.71000000000000e-08	-2.15000000000000e-08	-6.23000000000000e-08	2.02000000000000e-08	6.44000000000000e-08	9.78000000000000e-08	1.43000000000000e-07	1.95000000000000e-07	2.04000000000000e-07	1.93000000000000e-07	2.37000000000000e-07	2.50000000000000e-07	2.38000000000000e-07	2.09000000000000e-07	1.90000000000000e-07	1.84000000000000e-07	1.56000000000000e-07	1.19000000000000e-07	9.43000000000000e-08	1.04000000000000e-07	1.81000000000000e-07	2.51000000000000e-07	3.54000000000000e-07	4.70000000000000e-07	6.21000000000000e-07
	Plotted data (µV)
	Wt Mean	7.11250000000002e-10	6.15600000000000e-09	8.59375000000000e-09	-6.40875000000000e-09	-1.76375000000000e-08	-5.16250000000000e-09	1.13250000000000e-08	2.82500000000000e-09	-5.65150000000000e-09	-1.55362500000000e-08	7.45500000000000e-09	7.06825000000000e-09	1.07500000000000e-09	-1.08625000000000e-08	-2.33900000000000e-08	-1.17462500000000e-08	-1.00665000000000e-08	-1.48749999999998e-10	7.27375000000000e-09	5.74000000000000e-09	6.29375000000000e-09	1.25087500000000e-08	3.37325000000000e-08	2.48012500000000e-08	2.05651000000000e-08	-2.19512500000000e-09	-5.30125000000000e-09	2.06550000000000e-08	4.04050000000000e-08	6.18750000000000e-08	8.17000000000000e-08	9.89087500000000e-08	1.12587500000000e-07	1.36478750000000e-07	1.65900000000000e-07	1.89450000000000e-07	1.98237500000000e-07	1.91462500000000e-07	1.75995000000000e-07	1.86912500000000e-07	1.96560000000000e-07	2.06037500000000e-07	2.22125000000000e-07	2.26000000000000e-07	2.27125000000000e-07	2.49775000000000e-07	3.05875000000000e-07	3.91875000000000e-07
	Wt SEM	2.34346196468189e-08	7.25074471052063e-09	9.72016588216403e-09	1.25477006199628e-08	1.38172890857278e-08	1.98257222666126e-08	2.24988948141268e-08	2.58906267512285e-08	2.59590349417528e-08	2.39043583845454e-08	2.45031606561859e-08	1.90377911250135e-08	1.30544473812020e-08	1.24669232013012e-08	8.03614335362430e-09	9.02210161957449e-09	1.27961981840032e-08	2.00498718768172e-08	1.84441776466857e-08	1.06837406504330e-08	1.32234654709913e-08	2.30845728817739e-08	2.35107434218912e-08	1.18275348291150e-08	1.30041639818615e-08	1.99024947874789e-08	1.87826943941852e-08	1.51356696722864e-08	9.55205176164487e-09	2.15869400829033e-08	2.77888531095268e-08	2.57272188712308e-08	2.78811536289044e-08	3.66982427779733e-08	3.86943194428182e-08	4.13809997807828e-08	3.93659295108092e-08	3.43553538014300e-08	4.05286436186980e-08	4.52452816699472e-08	3.86961334354886e-08	3.09943424416918e-08	2.49252006009982e-08	2.73717790016339e-08	3.92066127348800e-08	5.56178342093870e-08	7.52689078049021e-08	1.02237894410886e-07
	Mut Mean	-1.13000000000000e-08	-8.65687500000000e-09	-1.64125000000000e-08	-3.86250000000000e-09	-5.19375000000000e-09	-6.39625000000000e-09	-1.05000000000000e-08	-1.84000000000000e-08	-3.45625000000000e-08	-3.38250000000000e-08	-2.38625000000000e-08	-8.80250000000000e-09	2.10675000000000e-08	2.41446250000000e-08	1.47412500000000e-08	1.37125000000000e-08	1.33300000000000e-08	6.22125000000000e-09	9.65500000000000e-09	2.72625000000000e-09	-9.25000000000000e-09	-1.43975000000000e-08	-6.43750000000000e-09	6.13750000000000e-09	-3.01500000000000e-09	-5.36800000000000e-08	-4.15772500000000e-08	2.58083750000000e-08	6.93125000000000e-08	1.03650000000000e-07	1.52612500000000e-07	2.05875000000000e-07	2.36750000000000e-07	2.59000000000000e-07	2.73250000000000e-07	2.69500000000000e-07	2.46125000000000e-07	2.36750000000000e-07	2.32000000000000e-07	2.30875000000000e-07	2.22875000000000e-07	2.04437500000000e-07	2.04562500000000e-07	2.33125000000000e-07	2.67250000000000e-07	3.08625000000000e-07	3.83875000000000e-07	4.64750000000000e-07
	Mut SEM	1.91945676838899e-08	1.71261165678094e-08	1.36222433318766e-08	1.55707708945318e-08	2.02847653017779e-08	1.38292384277324e-08	1.60908026080562e-08	1.89922916694417e-08	1.83062336914038e-08	1.78149991981075e-08	1.33560972900555e-08	1.70524508868960e-08	1.85336905343061e-08	1.44273823471420e-08	1.53623933725813e-08	2.05889397969950e-08	2.40637347178577e-08	1.99612737960908e-08	1.72798052031018e-08	2.03788495870368e-08	2.26454583904651e-08	2.29210696700967e-08	2.66392831406928e-08	1.92851550745645e-08	1.69605511829236e-08	1.62265558355960e-08	1.65137227045418e-08	1.41932315533264e-08	6.77960274594737e-09	6.69578758837013e-09	1.56797234566995e-08	1.14384025795313e-08	8.32755752220988e-09	1.08677110219744e-08	1.22237327710132e-08	1.71526757596092e-08	1.83092848225780e-08	2.22516050785427e-08	2.49857102017476e-08	2.42696441053428e-08	2.47908663336203e-08	2.60042574639231e-08	2.65534228187791e-08	2.35094490881554e-08	2.19794953146271e-08	2.60534735139646e-08	4.25358829611625e-08	4.80928231949128e-08
[truncated: 552 more columns]

## Sheet: Fig2
A) NA (Scheme of click rate protocol)
B) Individual examples of click rate at 5Hz
	Individual animal examples (time and trials at which a spike occurred, stimulus onset occurs at 200ms)
	Wt
	x (time)	1	2	3	4	8	11	23	91	96	116	171	172	173	174	176	178	185	188	218	226	227	227	227	227	228	228	228	228	228	228	228	229	229	229	229	229	229	230	230	230	230	230	230	230	231	231	231	231
	y (trial)	4	3	4	3	3	3	10	4	10	4	9	9	9	9	9	4	9	9	10	8	4	6	8	10	2	4	5	6	7	8	10	1	3	4	6	7	10	1	2	3	4	6	8	10	1	2	3	4
	Mut
	x (time)	3	13	15	21	81	94	110	213	214	214	214	214	215	215	215	215	216	216	216	216	216	217	217	217	217	217	217	217	217	217	218	218	218	218	218	218	218	218	219	219	219	219	219	219	219	219	220	220
	y (trial)	3	3	3	3	9	9	9	5	5	7	9	10	5	6	7	8	2	6	8	9	10	1	3	4	5	6	7	8	9	10	1	2	4	5	6	7	8	9	2	3	4	5	6	7	8	10	1	2
C) Mean PSTH of click 1, 5 and 10 at 5Hz
Note: Plots were made using the smoothed mean and sem
	Biological replicates
	x (Time (ms))	-19	-18	-17	-16	-15	-14	-13	-12	-11	-10	-9	-8	-7	-6	-5	-4	-3	-2	-1	0	1	2	3	4	5	6	7	8	9	10	11	12	13	14	15	16	17	18	19	20	21	22	23	24	25	26	27	28
	Click 10
	Wt 1	0	0	0	0	0	0	0	0	0	0	0	0	0	0	0	0	0	0	0	0	0	0	0	0	0	0	0	0	0	0	0	0	0	1	0	0	1	1	1	0	0	0	0	0	0	0	0	0
	Wt 2	0	0	0	0	0	0	0	0	0	0	0	0	0	0	0	0	0	0	0	0	0	0	0	0	0	0	0	0	0	0	0	0	0	0	0	0	0	0	0	0	0	0	0	0	0	0	0	0
	Wt 3	0	0	0	0	0	0	0	0	0	0	0	0	0	0	0	0	0	0	0	0	0	0	0	0	0	0	0	0	0	1	1	1	2	1	1	1	0	0	1	0	0	0	0	0	0	0	0	0
	Wt 4	0	0	0	0	0	0	0	0	0	0	0	0	0	0	0	0	0	0	0	0	0	0	0	0	0	0	0	0	0	0	0	0	0	0	1	0	0	0	0	0	0	0	0	0	0	0	0	0
	Wt 5	0	0	0	1	0	0	1	0	0	0	0	0	0	0	0	0	0	0	0	0	0	0	0	0	0	1	1	1	1	1	1	2	4	0	1	0	0	1	0	0	1	0	0	0	0	0	0	0
	Wt 6	0	0	1	0	0	0	0	2	1	0	0	0	0	0	0	0	0	0	0	1	0	0	0	0	0	0	1	0	0	0	1	2	0	1	0	0	0	0	0	0	1	0	0	0	0	1	1	0
	Wt 7	0	0	0	0	0	0	0	0	0	0	0	0	0	0	0	0	0	0	0	0	0	0	0	0	0	0	0	0	0	0	0	0	0	0	0	0	0	0	0	0	0	0	0	0	0	0	0	0
	Mut 1	0	0	0	0	0	0	0	0	0	0	0	0	0	0	0	0	0	0	0	0	0	0	0	0	0	0	0	0	0	0	0	0	0	0	0	0	0	0	0	0	0	0	0	0	0	0	0	0
	Mut 2	0	0	0	0	0	0	0	0	1	0	0	0	0	0	0	0	0	0	0	0	0	0	0	0	0	0	0	0	0	0	0	0	0	0	0	0	0	0	0	0	0	0	0	0	1	0	0	0
	Mut 3	0	0	0	0	0	0	0	0	0	0	0	0	0	0	0	0	0	0	0	0	0	0	0	0	0	0	0	0	0	0	0	0	0	0	0	0	0	0	0	0	0	0	0	0	0	0	0	0
	Mut 4	0	0	1	0	0	0	0	0	0	0	0	0	0	0	0	0	0	0	0	0	0	0	0	0	0	0	0	0	0	0	0	0	0	0	0	0	0	0	0	0	0	0	0	0	1	0	1	0
	Mut 5	0	0	0	0	0	1	0	0	0	0	0	0	0	0	0	0	0	0	0	0	0	0	0	0	0	0	0	0	0	0	0	0	0	0	0	0	0	0	0	0	1	0	1	0	0	1	0	0
	Mut 6	0	0	0.500000000000000	1	0	0	0	0	0	0	0	0	0	0	0	0	0	0	0	0	0	0	0	0	0	0	0	0	0.500000000000000	0	0	0	0	0	0	0	0	0	0.500000000000000	0.500000000000000	0	0	0.500000000000000	0	1	0.500000000000000	0.500000000000000	0
	Mut 7	0	0	0	0	0	0	0	0	0	0	0	0	0	0	0	0	0	0	0	0	0	0	0	0	0	0	0	0	0	0	0	0	0	0	0	0	1	1	1	0	2	0	1	1	0	0	0	0
	Mut 8	0	0	0	0	0	0	0	0.500000000000000	0	0	0	0	0	0	0	0	0	0.500000000000000	0	0	0	0	0	0	0	0	0	0	0	0	0	0	0	0	0	0	0	0	0	0	0	0	0.500000000000000	1	0.500000000000000	0.500000000000000	0	0.500000000000000
	Mut 9	0	0	0	0	0	0	0	0	0	0	0	0	0	0	0	0	0	0	0	0	0	0	0	0	0	0	0	0	0	0	0	0	0	0	0	0	0	0	1	0	0	0	0	0	0	0	0	0
	Mut 10	0	0	1	0	0	0	0	0	0	1	1	1	2	0	0	2	0	0	0	0	0	0	0	0	2	0	0	0	0	0	0	0	0	0	0	0	0	0	0	0	1	0	2	0	0	0	0	0
	Wt Mean	0	0	0.142857142857143	0.142857142857143	0	0	0.142857142857143	0.285714285714286	0.142857142857143	0	0	0	0	0	0	0	0	0	0	0.142857142857143	0	0	0	0	0	0.142857142857143	0.285714285714286	0.142857142857143	0.142857142857143	0.285714285714286	0.428571428571429	0.714285714285714	0.857142857142857	0.428571428571429	0.428571428571429	0.142857142857143	0.142857142857143	0.285714285714286	0.285714285714286	0	0.285714285714286	0	0	0	0	0.142857142857143	0.142857142857143	0
	Wt SEM	0	0	0.142857142857143	0.142857142857143	0	0	0.142857142857143	0.285714285714286	0.142857142857143	0	0	0	0	0	0	0	0	0	0	0.142857142857143	0	0	0	0	0	0.142857142857143	0.184427778390829	0.142857142857143	0.142857142857143	0.184427778390829	0.202030508910442	0.359515925489083	0.594761714133181	0.202030508910442	0.202030508910442	0.142857142857143	0.142857142857143	0.184427778390829	0.184427778390829	0	0.184427778390829	0	0	0	0	0.142857142857143	0.142857142857143	0
	Wt Mean Smoothed	0	0.0476190476190476	0.0571428571428571	0.0571428571428571	0.0857142857142857	0.114285714285714	0.114285714285714	0.114285714285714	0.114285714285714	0.0857142857142857	0.0285714285714286	0	0	0	0	0	0	0.0285714285714286	0.0285714285714286	0.0285714285714286	0.0285714285714286	0.0285714285714286	0	0.0285714285714286	0.0857142857142857	0.114285714285714	0.142857142857143	0.200000000000000	0.257142857142857	0.342857142857143	0.485714285714286	0.542857142857143	0.571428571428572	0.514285714285714	0.400000000000000	0.285714285714286	0.257142857142857	0.171428571428571	0.200000000000000	0.171428571428571	0.114285714285714	0.0571428571428571	0.0571428571428571	0.0285714285714286	0.0571428571428571	0.0571428571428571	0.0571428571428571	0.0571428571428571
	Wt SEM Smoothed	0	0.0476190476190476	0.0571428571428572	0.0571428571428572	0.0857142857142857	0.114285714285714	0.114285714285714	0.114285714285714	0.114285714285714	0.0857142857142857	0.0285714285714286	0	0	0	0	0	0	0.0285714285714286	0.0285714285714286	0.0285714285714286	0.0285714285714286	0.0285714285714286	0	0.0285714285714286	0.0654569842495945	0.0940284128210230	0.122599841392452	0.159485397070617	0.171320070281277	0.206337699700928	0.296718613956136	0.308553287166796	0.312073833270718	0.300239160060058	0.256907403533670	0.174840616385200	0.171320070281277	0.130913968499189	0.139228095605926	0.110656667034498	0.0737711113563318	0.0368855556781659	0.0368855556781659	0.0285714285714286	0.0571428571428572	0.0571428571428572	0.0571428571428572	0.0571428571428572
	Mut Mean	0	0	0.250000000000000	0.100000000000000	0	0.100000000000000	0	0.0500000000000000	0.100000000000000	0.100000000000000	0.100000000000000	0.100000000000000	0.200000000000000	0	0	0.200000000000000	0	0.0500000000000000	0	0	0	0	0	0	0.200000000000000	0	0	0	0.0500000000000000	0	0	0	0	0	0	0	0.100000000000000	0.100000000000000	0.250000000000000	0.0500000000000000	0.400000000000000	0	0.500000000000000	0.200000000000000	0.350000000000000	0.200000000000000	0.150000000000000	0.0500000000000000
	Mut SEM	0	0	0.134370962471642	0.100000000000000	0	0.100000000000000	0	0.0500000000000000	0.100000000000000	0.100000000000000	0.100000000000000	0.100000000000000	0.200000000000000	0	0	0.200000000000000	0	0.0500000000000000	0	0	0	0	0	0	0.200000000000000	0	0	0	0.0500000000000000	0	0	0	0	0	0	0	0.100000000000000	0.100000000000000	0.134370962471642	0.0500000000000000	0.221108319357027	0	0.210818510677892	0.133333333333333	0.150000000000000	0.110554159678513	0.106718737290547	0.0500000000000000
	Mut Mean Smoothed	0	0.0833333333333333	0.0700000000000000	0.0900000000000000	0.0900000000000000	0.0500000000000000	0.0500000000000000	0.0700000000000000	0.0700000000000000	0.0900000000000000	0.120000000000000	0.100000000000000	0.0800000000000000	0.100000000000000	0.0800000000000000	0.0500000000000000	0.0500000000000000	0.0500000000000000	0.0100000000000000	0.0100000000000000	0	0	0.0400000000000000	0.0400000000000000	0.0400000000000000	0.0400000000000000	0.0500000000000000	0.0100000000000000	0.0100000000000000	0.0100000000000000	0.0100000000000000	0	0	0	0.0200000000000000	0.0400000000000000	0.0900000000000000	0.100000000000000	0.180000000000000	0.160000000000000	0.240000000000000	0.230000000000000	0.290000000000000	0.250000000000000	0.280000000000000	0.190000000000000	0.180000000000000	0.120000000000000
	Mut SEM Smoothed	0	0.0447903208238808	0.0468741924943285	0.0668741924943285	0.0668741924943285	0.0500000000000000	0.0500000000000000	0.0700000000000000	0.0700000000000000	0.0900000000000000	0.120000000000000	0.100000000000000	0.0800000000000000	0.100000000000000	0.0800000000000000	0.0500000000000000	0.0500000000000000	0.0500000000000000	0.0100000000000000	0.0100000000000000	0	0	0.0400000000000000	0.0400000000000000	0.0400000000000000	0.0400000000000000	0.0500000000000000	0.0100000000000000	0.0100000000000000	0.0100000000000000	0.0100000000000000	0	0	0	0.0200000000000000	0.0400000000000000	0.0668741924943285	0.0768741924943285	0.121095856365734	0.101095856365734	0.123259558501312	0.123052032673650	0.143052032673650	0.120941200737948	0.142284948196057	0.110121246060479	0.104798326851922	0.0847983268519216
D) Individual examples of synchrony measurement
	Individual animal examples
	Bins (pi)	0	0.2	0.4	0.6	0.8	1	1.2	1.4	1.6	1.8	2	2.2	2.4	2.6	2.8	3	3.2	3.4	3.6	3.8	4	4.2	4.4	4.6	4.8	5	5.2	5.4	5.6	5.8	6	6.2
	Wt %sync	6	4	10	96	32	5	5	2	3	2	9	9	7	3	4	1	4	1	4	2	2	2	3	4	2	1	2	1	0	5	11	4
	Mut %sync	2	5	1	0	4	41	51	45	16	7	7	8	6	5	10	7	2	1	4	3	1	2	1	3	1	1	1	2	1	1	1	4
E) Left: % synchronized spikes for Mbpshi 5Hz
	Biological replicates
		Wt 1	Wt 2	Wt 3	Wt 4	Wt 5	Mut 1	Mut 2	Mut 3	Mut 4	Mut 5	Mut 6	Mut 7	Mut 8	Mut 9	Mut 10	Mut 11
	Window 1	81.8181818181818	41.3852785578996	23.7804878048781	13.0982367758186	19.2028985507246		27.8911564625850	26.6666666666667	21.0743801652893	16.4802180448669	26.5060240963855	14.3761228156133	18.3554817275748	14.2857142857143	38.9705882352941
	Window 2	77.1929824561404	37.5657637288578	29.4117647058824	10.0334448160535	16.3568773234201		25.7142857142857	29.2682926829268	22.7979274611399	15.1262166856814	33.4328358208955	13.2561140040915	12.3456790123457	14	32.2580645161290
	Window 3	58.3333333333333	33.4401220442410	32.6530612244898	11.0204081632653	16.5048543689320		24.7706422018349	NaN	22.8571428571429	12.4181652700625	39.8437500000000	13.3009729544383	9.45945945945946	9.09090909090909	29.3478260869565
	Window 4	48.4848484848485	28.2921741470964	25	14.8325358851675	15.2439024390244		20.4081632653061	NaN	20.3947368421053	14.1828096293060	38.7453874538745	16.3944667559125	9.58904109589041	10.4166666666667	22.2222222222222
	Window 5	44.4444444444444	25.7852077001013	NaN	17.9487179487180	15.5172413793103		14.8148148148148	NaN	18.5185185185185	13.7617370892019	40.5594405594406	16.9780219780220	7.46268656716418	9.52380952380952	25.8928571428571
	Window 6	42.1052631578947	27.4374097255657	NaN	21.6748768472906	20.6896551724138		12.7272727272727	NaN	17.5438596491228	14.5112854790274	39.9253731343284	18.3201581027668	9.52380952380952	10.5263157894737	29.4736842105263
		Window 1	Window 2	Window 3	Window 4	Window 5	Window 6
	Wt Mean	35.8570	34.1122	30.3904	26.3707	25.9239	27.9768
	Wt SEM	9.8173	9.3291	6.5269	4.8462	4.6320	3.4924
	Mut Mean	22.7340	22.0222	20.1361	19.0442	18.4390	19.0690
	Mut SEM	2.5548	2.7021	3.4732	2.9189	3.3423	3.3192
F) Middle: % synchronized spikes for Mbpneo 5Hz
	Biological replicates
		Wt 1	Wt 2	Wt 3	Wt 4	Wt 5	Wt 6	Wt 7	Wt 8	Mut 1	Mut 2	Mut 3	Mut 4	Mut 5	Mut 6
	Window 1	48.0742682240360	31.4059107038822	28.8270110304009	63.1578947368421	11.6580310880829	14.0212076847311	32.3351648351648	28.0701754385965	25.0543242068666	32.2080346409153	23.7067222674528	20.5054753514456	17.9747536857224	12.2333843251746	39.2141100813316	29.7555385790680
	Window 2	43.1133797402247	34.7971602434077	29.7031266449100	58.5365853658537	13.5416666666667	13.5412545497972	34.1720430107527	31.0810810810811	22.9332273449921	31.5413993116882	19.1411252307034	14.7038416593631	17.8708356216905	13.5759819448844	38.8909011880614	29.1254125412541
	Window 3	39.7516411991957	31.0184132757445	27.0096852300242	NaN	21.5384615384615	11.4344817649634	31.4027255639098	34.1269841269841	NaN	30.3286541889483	20.5020346251582	14.3656963939820	16.0970573692680	12.4995581720738	35.6939633844631	28.7231559290383
	Window 4	34.7560038621720	45.4545454545455	27.6388888888889	NaN	34.2105263157895	10.9479828598798	37.1042074049593	34.3750000000000	13.9534883720930	27.4249643328219	16.9306184012066	13.5177975528365	14.0970295725026	8.34397616006811	44.1202090592335	32.8808099401749
	Window 5	31.5235040806961	NaN	24.8167155425220	NaN	45.7142857142857	11.8108760112437	40.9090909090909	31.8471337579618	10.5263157894737	28.1017209740614	15.5106964549689	14.9464119291706	18.0111705933997	9.83870967741936	38.1679389312977	38.8888888888889
	Window 6	28.1689454158863	NaN	7.14285714285714	NaN	47.2222222222222	9.55213478749939	50.9803921568627	28.8888888888889	9.83606557377049	22.3782170328223	23.9158390628979	14.4462279293740	18.9402958152958	12.6319155740326	45.2830188679245	NaN
		Window 1	Window 2	Window 3	Window 4	Window 5	Window 6
	Wt Mean	32.1937	32.3108	28.0403	32.0696	31.1036	28.6592
	Wt SEM	5.9640	5.2219	3.2707	3.7842	4.2488	6.4636
	Mut Mean	25.0815	23.4728	22.6014	21.4086	21.7490	21.0617
	Mut SEM	3.0201	3.1624	3.1793	4.3212	4.1634	4.1880
E) Right: % synchronized spikes for Mct1 2Hz
	Biological replicates
		Wt 1	Wt 2	Wt 3	Wt 4	Wt 5	Wt 6	Wt 7	Wt 8	Mut 1	Mut 2	Mut 3	Mut 4	Mut 5	Mut 6
	Window 1	15.5507559395248	11.4149821640904	21.2765957446809	24.1615486323524	65.4071052184260	59.4896062193679	41.6666666666667	31.3793103448276	62.7906976744186	22.7941176470588	12.7604166666667	9.06801007556675	50	46.5057141995488
	Window 2	14.9688149688150	10.4631217838765	21.1864406779661	28.2116696904817	69.1100505334082	69.1765645999056	53.7313432835821	37.0473537604457	NaN	17.4129353233831	11.1821086261981	8.66141732283465	37.5000000000000	46.3280817636356
	Window 3	14.9019607843137	10.1754385964912	19.3548387096774	25.8173758173758	68.2073643410853	73.2689210950081	57.7586206896552	31.6293929712460	NaN	18.0257510729614	10.0418410041841	7.30337078651685	30.5555555555556	35.9655471313880
	Window 4	13.5593220338983	10.3092783505155	16.6666666666667	24.6767698889979	69.8746312684366	67.3528855250710	60.1941747572816	33.1250000000000	NaN	18.8888888888889	8.63636363636364	8.53658536585366	31.2500000000000	31.1033904463685
	Window 5	12.9471890971039	17.7419354838710	16.2337662337662	21.7600579644504	67.3673977762926	62.7158314787814	68.1318681318681	31.9648093841642	67.7419354838710	20.4128440366972	8.29015544041451	9.90099009900990	26.4705882352941	32.9566451998587
	Window 6	14.4312393887946	16.0493827160494	15.1724137931034	20.5330498856499	63.4564509564510	63.6818252852008	63.1578947368421	30.3482587064677	NaN	18.7214611872146	7.39130434782609	7.69230769230769	29.0322580645161	32.4351501509058
		Window 1	Window 2	Window 3	Window 4	Window 5	Window 6
	Wt Mean	33.7933213662421	37.9869199123101	37.6392391256066	36.9698410613584	37.3578569437872	35.8538144335699
	Wt SEM	7.08439951736785	8.29739318492289	8.85408723039184	8.84608830259203	8.64984285659015	8.26537104001624
	Mut Mean	33.9864927105433	24.2169086072103	20.3784131101212	19.6830456674949	27.6288597491909	19.0544962885541
	Mut SEM	9.01774525886408	6.84202049651314	5.12294450112258	4.61484088539624	8.90527833187240	4.76024297420650
[truncated: 566 more columns]

## Sheet: Fig3
A) NA (Scheme of gap detection protocol)
B) Individual examples of gap detection for Mbpshi
	Individual animal examples (time and trials at which a spike occurred, stimulus onset ocurrs at 200ms)
	0 ms gap
	Wt
	x (time)	217	217	217	217	218	218	218	218	218	218	219	219	219	219	219	219	220	220	220	220	221	221	222	222	222	223	223	223	223	225	225	226	227	227	228	233	234	415	435	435	436	437	439	442	479	486	487	488
	y (trial)	5	7	8	9	3	4	5	6	7	9	1	4	6	8	9	10	6	7	8	9	5	10	5	9	10	2	4	6	9	1	9	7	1	9	9	3	9	1	1	10	2	1	2	10	2	2	2	2
	Mut
	x (time)	225	225	226	226	227	227	227	227	227	227	227	228	228	228	228	228	228	229	229	229	229	229	230	230	230	231	231	233	234	234	235	235	237
	y (trial)	4	9	1	7	1	2	5	6	8	9	10	3	4	5	7	8	10	2	6	7	9	10	2	4	9	1	10	3	8	10	8	9	9
	2 ms gap
	Wt
	x (time)	217	217	217	218	218	218	218	219	219	219	219	219	219	219	219	220	220	220	220	221	221	222	222	223	224	224	224	226	227	228	229	423	423	424	424	424	425	427	429	431	432	433	435	437	438	622	627	640
	y (trial)	8	9	10	1	2	3	8	1	2	3	4	6	7	8	9	5	7	9	10	1	4	8	10	5	1	3	9	3	10	10	6	5	10	4	6	8	9	10	10	9	3	3	8	9	5	10	10	10
	Mut
	x (time)	225	226	226	226	226	227	227	227	227	227	227	228	228	228	228	229	229	229	230	230	230	231	231	231	232	232	234	235
	y (trial)	8	2	5	9	10	1	4	6	7	8	10	3	5	6	9	4	7	10	1	2	7	5	9	10	4	5	10	7
	10 ms gap
	Wt
	x (time)	3	4	9	194	216	216	217	217	217	217	217	218	218	218	218	218	218	219	219	219	219	220	220	220	220	221	222	222	222	223	224	224	225	225	228	427	428	429	429	430	430	430	430	430	431	431	432	432
	y (trial)	10	10	10	1	6	10	4	6	8	9	10	3	4	5	7	8	10	2	5	9	10	7	8	9	10	8	1	3	8	6	2	4	2	6	4	10	10	7	9	1	3	4	8	9	5	6	7	9
	Mut
	x (time)	226	227	227	227	227	227	227	228	228	228	228	228	228	228	228	228	229	229	229	230	230	230	230	230	230	231	231	231	232	235	235	252	442	442	442	443	443	444	444	591	680
	y (trial)	2	3	4	5	8	9	10	1	2	3	4	5	6	7	9	10	4	6	10	1	2	3	4	9	10	4	8	9	10	8	10	9	5	8	9	6	10	4	9	8	10
C) Individual examples of gap detection for Mct1
	Individual animal examples (time and trials at which a spike occurred, stimulus onset ocurrs at 200ms)
	0 ms gap
	Wt
	x (time)	213	213	213	214	214	214	214	214	215	215	215	215	215	215	216	216	219	220	364	423	484	485	491	496	500	502	503	503	503	511	512	513	514	516	517	517	520	520	522	525	526	529	530	540	545	553	558	561
	y (trial)	5	6	7	2	5	6	8	9	2	4	5	6	7	10	3	4	4	1	10	8	8	6	6	3	3	6	3	5	8	1	5	1	1	5	5	10	1	8	10	1	3	8	8	2	2	2	7	2
	Mut
	x (time)	127	213	215	216	216	217	218	218	219	219	220	226	227	230	235	244	263	272	280	312	316	356	486	493	498	505	511	526	558	562	635	1064	1104
	y (trial)	10	10	5	1	2	3	2	5	1	6	10	1	2	10	10	10	9	9	9	9	1	4	8	8	8	8	8	8	8	9	2	6	1
	2 ms gap
	Wt
	x (time)	18	213	213	213	214	214	214	214	214	214	214	215	215	215	215	215	215	215	215	215	216	217	417	418	418	418	418	419	419	419	419	419	420	420	421	421	421	421	422	425	490	523	537	537	541	542	562	563
	y (trial)	10	1	5	10	1	2	5	7	8	9	10	1	2	3	4	5	6	7	8	10	3	6	1	1	5	7	10	1	2	4	5	8	5	7	1	4	6	9	6	2	4	8	5	8	5	5	9	5
	Mut
	x (time)	137	216	217	217	218	219	220	220	223	420	421	424	435	436	436	439	442	443	444	450	459	459	469	478	488	493	497	507	511	514	515	551	581	606	609	684	830	905
	y (trial)	8	1	2	3	3	4	2	7	4	7	9	6	1	5	10	1	8	8	1	10	9	10	9	9	9	9	9	9	9	9	9	9	1	5	5	2	5	7
	10 ms gap
	Wt
	x (time)	6	14	16	19	20	71	109	115	208	213	213	213	214	214	214	214	214	214	215	215	215	215	215	215	215	215	215	216	217	219	256	360	362	366	423	425	425	425	425	426	426	426	426	426	426	426	426	427
	y (trial)	4	1	1	1	8	1	1	1	3	3	7	10	2	3	4	8	9	10	1	2	3	4	5	6	7	8	9	5	3	1	7	10	10	10	4	1	6	9	10	2	4	5	6	7	8	9	10	2
	Mut
	x (time)	216	218	221	238	243	249	262	269	272	292	297	425	425	425	426	426	426	426	427	427	427	428	428	428	429	429	430	431	431	431	433	434	436	436	436	437	437	437	439	440	440	441	442	443	444	444	445	446
	y (trial)	4	4	1	5	10	5	6	5	5	5	5	4	9	10	3	6	8	9	6	7	8	1	2	5	4	10	5	3	7	9	9	9	5	7	8	3	5	9	4	8	9	8	4	6	3	10	5	5
D) Gap detection PSTHs for Mbpshi
Note: plotted graphs were done using the smoothed mean and sem
	Biological replicates
	x (Time (ms))	0	1	2	3	4	5	6	7	8	9	10	11	12	13	14	15	16	17	18	19	20	21	22	23	24	25	26	27	28	29	30	31	32	33	34	35	36	37	38	39	40	41	42	43	44	45	46	47
	Pre-gap
	Wt 1	0	0	0	0	0	0	0	0	0	0	0	0	0	0	0	0	0	0	0	0.166666666666667	0	0	0	0	0	0	0	0	0.500000000000000	0.500000000000000	0.833333333333333	0.333333333333333	0	0.166666666666667	0	0.166666666666667	0	0	0.166666666666667	0	0	0	0.166666666666667	0	0.166666666666667	0	0	0
	Wt 2	0	0	0	0	0	0	0	0	0	0	0	0	0	0	0	0	0	0	0.166666666666667	0	0	0	0	0	0.166666666666667	0	0.166666666666667	0	0	0	0	0	0	0.166666666666667	0	0	0	0	0	0	0	0	0	0	0.166666666666667	0	0	0
	Wt 3	0	0	0	0	0	0	0	0	0	0	0	0	0	0	0	0	0	0	0	0	0	0	0	0	0	0.166666666666667	0.333333333333333	0.166666666666667	0	0	0.166666666666667	0.333333333333333	0	0.166666666666667	0	0	0	0	0	0	0	0.166666666666667	0	0.166666666666667	0	0	0	0
	Wt 4	0.166666666666667	0	0	0	0.166666666666667	0	0	0.166666666666667	0	0	0	0	0.166666666666667	0	0.166666666666667	0	0	0.166666666666667	0	0	0	0	0	0	0	0	0.333333333333333	0.166666666666667	0	0	0	0	0	0	0.333333333333333	0.166666666666667	0.166666666666667	0.333333333333333	0.333333333333333	0.500000000000000	1	0.833333333333333	0.666666666666667	0.333333333333333	1	0.333333333333333	1.16666666666667	0.166666666666667
	Wt 5	0	0	0	0	0	0	0	0	0	0	0	0	0	0	0	0	0	0	0	0	0	0	0	0	0	0.166666666666667	0.166666666666667	0.166666666666667	0	0.500000000000000	1.16666666666667	1.33333333333333	1.33333333333333	0.666666666666667	1.66666666666667	1.50000000000000	0.500000000000000	1	0.666666666666667	0.833333333333333	0.666666666666667	0.166666666666667	0.333333333333333	0	0.166666666666667	0	0	0
	Wt 6	0	0.0555555555555556	0	0	0	0	0.0555555555555556	0.0555555555555556	0	0.111111111111111	0	0.0555555555555556	0	0	0.0555555555555556	0.0555555555555556	0.0555555555555556	0	0.166666666666667	0.0555555555555556	0.111111111111111	0.0555555555555556	0.0555555555555556	0.333333333333333	0.722222222222222	1.50000000000000	1.66666666666667	1	1.72222222222222	1.27777777777778	1.55555555555556	1.44444444444444	1.61111111111111	1.33333333333333	1.83333333333333	1.77777777777778	2.33333333333333	2.16666666666667	2.16666666666667	1.22222222222222	2.38888888888889	1.55555555555556	1.55555555555556	1.66666666666667	1.72222222222222	1.44444444444444	1.27777777777778	1.27777777777778
	Wt 7	0	0.166666666666667	0	0	0	0	0	0	0	0	0	0	0	0	0	0	0	0	0.166666666666667	0	0	0	0	0	0.166666666666667	0.166666666666667	0.333333333333333	0.333333333333333	0	0	0	0.333333333333333	0	0	0	0	0	0	0	0.166666666666667	0	0	0.333333333333333	0.333333333333333	0	0.333333333333333	0	0.666666666666667
	Wt 8	0	0.166666666666667	0	0	0	0	0	0.166666666666667	0	0	0	0	0	0	0	0	0	0	0	0	0	0	0	1	1.16666666666667	1.83333333333333	1.66666666666667	0.500000000000000	0.166666666666667	0.500000000000000	0.333333333333333	0.500000000000000	0.333333333333333	0.500000000000000	1	0.166666666666667	0.666666666666667	0.666666666666667	0.833333333333333	0.333333333333333	0.500000000000000	0.166666666666667	0.333333333333333	0.166666666666667	0.333333333333333	0.166666666666667	0	0.333333333333333
	Wt 9	0	0.166666666666667	0.166666666666667	0.166666666666667	0.166666666666667	0.166666666666667	0.166666666666667	0	0	0	0	0	0	0	0	0	0.166666666666667	0	0.333333333333333	0.166666666666667	0.166666666666667	0.166666666666667	0.166666666666667	0.166666666666667	0.333333333333333	1	4.16666666666667	5.66666666666667	5.50000000000000	4.66666666666667	3.66666666666667	2.66666666666667	2.16666666666667	1.66666666666667	1.16666666666667	0.333333333333333	0.666666666666667	0.333333333333333	0.333333333333333	0.166666666666667	0.166666666666667	0.166666666666667	0	0	0	0.166666666666667	0	0
	Wt 10	0	0	0	0	0	0	0	0	0.166666666666667	0	0	0	0.166666666666667	0	0	0	0	0	0	0	0	0.166666666666667	5.66666666666667	5.66666666666667	2.50000000000000	2.83333333333333	2.83333333333333	5	3.33333333333333	3.33333333333333	2.83333333333333	2.50000000000000	2.50000000000000	0.833333333333333	2.16666666666667	1	0.666666666666667	1	0.666666666666667	0.500000000000000	0.333333333333333	0.333333333333333	0.166666666666667	0	0	0	0	0
	Wt 11	0.0833333333333333	0	0	0	0	0.0833333333333333	0	0	0	0	0	0.0833333333333333	0	0	0.0833333333333333	0	0	0	0	0	0.166666666666667	0.416666666666667	1	0.416666666666667	0.416666666666667	1.08333333333333	1.58333333333333	2.83333333333333	2.50000000000000	2.41666666666667	1.16666666666667	1.41666666666667	1.25000000000000	0.583333333333333	0.916666666666667	0.666666666666667	0.583333333333333	0.0833333333333333	0.666666666666667	0.166666666666667	0.416666666666667	0.416666666666667	0.166666666666667	0.583333333333333	0.416666666666667	0.500000000000000	0.166666666666667	0.583333333333333
	Mut 1	0	0	0	0	0	0	0	0	0	0	0	0	0	0	0	0.166666666666667	0	0	0	0	0	0	0	0	0	0	0	0	0	0	0	0	0	0	0	0	0	0	0	0	0	0	0	0	0	0	0.166666666666667	0
	Mut 2	0	0	0	0	0	0	0	0	0	0	0	0	0	0	0	0.0833333333333333	0	0	0.0833333333333333	0	0	0	0	0	0	0	0	0	0	0	0	0	0	0	0	0	0	0.0833333333333333	0	0.0833333333333333	0	0.0833333333333333	0	0.166666666666667	0	0.0833333333333333	0.166666666666667	0.166666666666667
	Mut 3	0	0	0	0	0	0	0	0	0	0	0	0	0	0	0	0	0	0	0	0	0	0	0	0	0	0	0	0	0	0	0	0	0	0	0	0.166666666666667	0.333333333333333	0.333333333333333	0.166666666666667	0	0.166666666666667	0	0	0.166666666666667	0.166666666666667	0.500000000000000	0	0
	Mut 4	0	0	0	0	0	0	0	0	0	0	0	0	0	0	0	0	0	0	0	0	0	0	0	0	0	0	0	0	0	0	0	0	0	0.166666666666667	0	0.333333333333333	0.166666666666667	1.33333333333333	0.666666666666667	0	0.500000000000000	0.666666666666667	1.33333333333333	1.66666666666667	1.16666666666667	0.333333333333333	0.333333333333333	0.333333333333333
	Mut 5	0	0	0	0	0	0	0	0	0	0	0	0	0	0	0	0	0	0	0	0	0	0	0	0	0	0	0	0	0	0	0	0	0	0	0	0	0	0	0	0	0.333333333333333	0	0	0	0	0.166666666666667	0	0
	Mut 6	0	0	0	0	0	0	0.166666666666667	0	0.166666666666667	0	0	0	0	0	0	0	0	0	0	0	0	0.166666666666667	0	0	0	0.166666666666667	0	0	0	0	0	0	0	0	0	0.166666666666667	0.333333333333333	0.500000000000000	0.333333333333333	0.500000000000000	0.333333333333333	0.166666666666667	0.333333333333333	0.166666666666667	0	0.666666666666667	0.166666666666667	0.333333333333333
	Mut 7	0	0	0.0555555555555556	0	0.0555555555555556	0	0	0	0	0	0	0.111111111111111	0	0.0555555555555556	0	0	0	0	0	0.0555555555555556	0	0	0	0	0	0	0	0	0	0	0	0	0	0	0	0.111111111111111	0.0555555555555556	0.277777777777778	1	0.555555555555556	0.944444444444444	0.777777777777778	0.611111111111111	0.333333333333333	0.500000000000000	0.888888888888889	0.777777777777778	0.388888888888889
	Mut 8	0	0.166666666666667	0.166666666666667	0	0	0	0	0.166666666666667	0	0	0	0	0	0	0	0.166666666666667	0.166666666666667	0	0	0	0	0.166666666666667	0	0.333333333333333	0.166666666666667	0	0.166666666666667	0.333333333333333	0	0	0	0.333333333333333	0.166666666666667	0	0.166666666666667	1.50000000000000	1.33333333333333	1.16666666666667	1.33333333333333	0.833333333333333	0.833333333333333	0.500000000000000	0.666666666666667	0.666666666666667	0.333333333333333	0.333333333333333	0.833333333333333	0
	Mut 9	0	0.166666666666667	0.166666666666667	0.166666666666667	0	0	0.0833333333333333	0.166666666666667	0.0833333333333333	0.0833333333333333	0.0833333333333333	0	0	0.0833333333333333	0.0833333333333333	0.0833333333333333	0.166666666666667	0.0833333333333333	0.0833333333333333	0	0	0	0	0	0	0	0.166666666666667	0.166666666666667	0.166666666666667	0.0833333333333333	0.0833333333333333	0.166666666666667	0	0.0833333333333333	0	0.416666666666667	0.500000000000000	1.41666666666667	0.666666666666667	1.91666666666667	2	2.08333333333333	2	1.66666666666667	2.50000000000000	3.33333333333333	3.16666666666667	2.91666666666667
	Mut 10	0	0	0	0.166666666666667	0	0.166666666666667	0	0	0	0	0	0	0.166666666666667	0	0.166666666666667	0.166666666666667	0.333333333333333	0	0	0	0	0	0.166666666666667	0	0	0	0	0	0	0	0	0	0	0.500000000000000	1.83333333333333	2.83333333333333	3.83333333333333	2.50000000000000	2.83333333333333	1.33333333333333	1.83333333333333	1.83333333333333	1.16666666666667	0.833333333333333	1.16666666666667	0.500000000000000	0.833333333333333	0.333333333333333
	Mut 11	0.0833333333333333	0	0.0833333333333333	0	0	0.0833333333333333	0.0833333333333333	0	0	0.0833333333333333	0	0	0.0833333333333333	0	0	0	0	0	0	0.0833333333333333	0	0	0.166666666666667	0.0833333333333333	0	0	0	0	0	0	0.0833333333333333	0.0833333333333333	0	0.166666666666667	0.166666666666667	0.583333333333333	1.16666666666667	0.583333333333333	0.250000000000000	0.333333333333333	0.166666666666667	0.166666666666667	0.166666666666667	0.166666666666667	0.166666666666667	0.500000000000000	0.0833333333333333	0.250000000000000
	Mut 12	0	0	0	0.166666666666667	0	0	0	0	0	0	0	0	0	0	0	0	0	0	0	0	0	0	0	0	0	0	0	0	0	0	0	0	0	0.500000000000000	1.33333333333333	4	5	5.33333333333333	4.16666666666667	3.50000000000000	2.66666666666667	1.33333333333333	1.16666666666667	1	0.333333333333333	0.166666666666667	0.166666666666667	0.500000000000000
	Mut 13	0	0	0	0.0833333333333333	0.166666666666667	0	0	0	0.0833333333333333	0	0.0833333333333333	0.0833333333333333	0	0	0	0	0	0	0	0	0	0	0.0833333333333333	0	0	0.0833333333333333	0	0.0833333333333333	0	0.0833333333333333	0.416666666666667	3	3.16666666666667	4	5.58333333333333	5.41666666666667	5.66666666666667	4.16666666666667	3.16666666666667	2.50000000000000	1.75000000000000	1.41666666666667	1.75000000000000	1.50000000000000	1.25000000000000	0.750000000000000	1.25000000000000	1.08333333333333
	Wt mean	0.0227272727272727	0.0505050505050505	0.0151515151515152	0.0151515151515152	0.0303030303030303	0.0227272727272727	0.0202020202020202	0.0353535353535354	0.0151515151515152	0.0101010101010101	0	0.0126262626262626	0.0303030303030303	0	0.0277777777777778	0.00505050505050505	0.0202020202020202	0.0151515151515152	0.0757575757575758	0.0353535353535354	0.0404040404040404	0.0732323232323232	0.626262626262626	0.689393939393939	0.497474747474747	0.795454545454545	1.20454545454545	1.43939393939394	1.24747474747475	1.19949494949495	1.06565656565657	0.987373737373737	0.835858585858586	0.553030303030303	0.825757575757576	0.525252525252525	0.507575757575758	0.507575757575758	0.530303030303030	0.353535353535354	0.497474747474747	0.345959595959596	0.338383838383838	0.295454545454545	0.361111111111111	0.267676767676768	0.237373737373737	0.275252525252525
	Wt SEM	0.0162481898405509	0.0230338469716998	0.0151515151515152	0.0151515151515152	0.0203278907045435	0.0162481898405509	0.0154845552694504	0.0202020202020202	0.0151515151515152	0.0101010101010101	0	0.00867452729157458	0.0203278907045435	0	0.0163264948234794	0.00505050505050505	0.0154845552694504	0.0151515151515152	0.0345507704575496	0.0202020202020202	0.0213081041512414	0.0396874587007619	0.511927921604870	0.506285107161667	0.228646242420565	0.285013652952181	0.403169832306780	0.630965560887938	0.553803481473560	0.479442984035988	0.368728377350654	0.287490878115271	0.290864807937082	0.165248789812317	0.245786345138175	0.191039985056049	0.203645607654543	0.203024649401157	0.187781010725208	0.117080249913921	0.213018185305121	0.141211073535513	0.135556910378754	0.148801455900932	0.162360187630765	0.128842333506411	0.147765038770988	0.125151678202419
	Wt mean smoothed	0.0227272727272727	0.0294612794612795	0.0267676767676768	0.0267676767676768	0.0207070707070707	0.0247474747474748	0.0247474747474747	0.0207070707070707	0.0161616161616162	0.0146464646464646	0.0136363636363636	0.0106060606060606	0.0141414141414141	0.0151515151515152	0.0166666666666667	0.0136363636363636	0.0287878787878788	0.0303030303030303	0.0373737373737374	0.0479797979797980	0.170202020202020	0.292929292929293	0.385353535353535	0.536363636363636	0.762626262626263	0.925252525252525	1.03686868686869	1.17727272727273	1.23131313131313	1.18787878787879	1.06717171717172	0.928282828282828	0.853535353535354	0.745454545454546	0.649494949494950	0.583838383838384	0.579292929292929	0.484848484848485	0.479292929292929	0.446969696969697	0.413131313131313	0.366161616161616	0.367676767676768	0.321717171717172	0.300000000000000	0.287373737373737	0.271717171717172	0.247474747474748
	Wt SEM smoothed	0.0162481898405509	0.0181445173212553	0.0179825915639649	0.0179825915639649	0.0164727332235150	0.0174828342336160	0.0174828342336160	0.0154374581129094	0.0121878201447992	0.0108258145492240	0.0108509886497287	0.00782068561942565	0.00906578256391951	0.0100758835740205	0.0114378891695957	0.0104026140589900	0.0173127681504999	0.0180878732262081	0.0213393930463554	0.0261799737326177	0.125535255023289	0.219882122364112	0.261570966807821	0.314312076568009	0.387008551289212	0.410816079145826	0.420319754008205	0.470479102331289	0.487222047210984	0.464086256372682	0.396066105782511	0.318355167450263	0.271623839670700	0.236086161211779	0.219317107119633	0.201749075412448	0.206255519595026	0.180514300550176	0.184909940599990	0.172423033776184	0.158929485971703	0.151133575006848	0.160189562550217	0.143354392190475	0.144665185237570	0.142584138802303	0.138003540571937	0.130537369105862
	Mut mean	0.00641025641025641	0.0256410256410256	0.0363247863247863	0.0448717948717949	0.0170940170940171	0.0192307692307692	0.0256410256410256	0.0256410256410256	0.0256410256410256	0.0128205128205128	0.0128205128205128	0.0149572649572650	0.0192307692307692	0.0106837606837607	0.0192307692307692	0.0512820512820513	0.0512820512820513	0.00641025641025641	0.0128205128205128	0.0106837606837607	0	0.0256410256410256	0.0320512820512821	0.0320512820512821	0.0128205128205128	0.0192307692307692	0.0256410256410256	0.0448717948717949	0.0128205128205128	0.0128205128205128	0.0448717948717949	0.275641025641026	0.256410256410256	0.416666666666667	0.698717948717949	1.19444444444444	1.41452991452991	1.36111111111111	1.12179487179487	0.888888888888889	0.886752136752137	0.694444444444444	0.707264957264957	0.641025641025641	0.583333333333333	0.632478632478633	0.611111111111111	0.485042735042735
	Mut SEM	0.00641025641025641	0.0173590564201623	0.0176201095111866	0.0202710106421050	0.0131718247926688	0.0138477365350595	0.0145707069412242	0.0173590564201623	0.0145707069412242	0.00867952821008115	0.00867952821008115	0.0102475032549417	0.0138477365350595	0.00740192652807212	0.0138477365350595	0.0201013757716098	0.0291414138824484	0.00641025641025641	0.00867952821008115	0.00740192652807212	0	0.0173590564201623	0.0177491962882865	0.0259067428482524	0.0128205128205128	0.0138477365350595	0.0173590564201623	0.0276954730701191	0.0128205128205128	0.00867952821008115	0.0321579421865223	0.228682397298306	0.242857649305085	0.302823841865662	0.438685153154868	0.492012409219738	0.562935856412824	0.466181829949966	0.383349054933016	0.310612772430499	0.245819380438082	0.205356221205602	0.196383680036042	0.175863917466259	0.206293431928843	0.236731501152587	0.239635585160497	0.218487477226331
	Mut mean smoothed	0.00641025641025641	0.0227920227920228	0.0260683760683761	0.0286324786324786	0.0286324786324786	0.0264957264957265	0.0226495726495727	0.0217948717948718	0.0205128205128205	0.0183760683760684	0.0170940170940171	0.0141025641025641	0.0153846153846154	0.0230769230769231	0.0303418803418803	0.0277777777777778	0.0282051282051282	0.0264957264957265	0.0162393162393162	0.0111111111111111	0.0162393162393162	0.0200854700854701	0.0205128205128205	0.0243589743589744	0.0243589743589744	0.0269230769230769	0.0230769230769231	0.0230769230769231	0.0282051282051282	0.0782051282051282	0.120512820512821	0.201282051282051	0.338461538461539	0.568376068376068	0.796153846153846	1.01709401709402	1.15811965811966	1.19615384615385	1.13461538461538	0.990598290598291	0.859829059829060	0.763675213675214	0.702564102564103	0.651709401709402	0.635042735042735	0.590598290598291	0.541025641025641	0.505128205128205
	Mut SEM smoothed	0.00641025641025641	0.0137964741138684	0.0149664515552758	0.0164539475802364	0.0158962776844488	0.0158440670662440	0.0147040063260678	0.0138055470095503	0.0127719053445546	0.0119072646072981	0.0112050006302775	0.00977124454764713	0.0108048862126428	0.0130892557249485	0.0168680378504499	0.0153805418254893	0.0156360621618911	0.0143469001604936	0.0103266250061716	0.00797015351371440	0.0102379414893204	0.0136833844169547	0.0147671016754428	0.0175366489824547	0.0175366489824547	0.0195259043388212	0.0169086583332733	0.0160804614111870	0.0197425025414795	0.0620071707171083	0.105039605964102	0.163040271773131	0.249041396762089	0.341012290168732	0.407862981991635	0.452527818120611	0.468632860734082	0.443018384589209	0.393779778832878	0.322263851791433	0.268304221808648	0.226807194315297	0.205943326214966	0.204125750357867	0.210981623148845	0.215402382586903	0.217155247943614	0.201553607835011
	0.5 ms Gap
	Wt 1	0	0	0	0	0	0	0	0	0	0	0	0	0	0	0	0	0	0	0	0	0	0	0	0	0	0	0	0	0	0	0	0	0	0	0	0	0	0	0	0	0	0	0	0	0	0	0	0
	Wt 2	1	0	0	0	0	1	0	0	0	1	0	0	0	0	0	0	0	0	1	0	0	0	0	0	1	0	0	0	0	0	0	0	0	0	0	0	0	0	0	0	0	0	0	0	1	0	0	0
	Wt 3	0	0	0	0	0	0	0	0	0	0	0	0	0	0	0	0	0	0	0	0	0	0	0	0	0	0	0	0	0	0	0	0	0	0	0	0	0	0	0	0	0	1	0	0	0	0	0	0
	Wt 4	1	0	0	0	1	0	0	0	1	0	0	0	0	1	0	0	0	1	0	0	0	0	0	0	1	0	0	0	0	0	0	1	0	0	0	0	1	0	0	2	1	1	1	1	1	0	0	0
	Wt 5	0	0	0	0	1	1	0	0	0	0	0	0	0	1	0	0	1	0	0	0	0	0	0	0	0	0	0	0	0	0	0	0	1	0	2	0	0	1	1	1	0	0	0	0	0	0	0	0
	Wt 6	0.333333333333333	0.333333333333333	0	0	0.666666666666667	0.333333333333333	0.333333333333333	0.333333333333333	0	0.666666666666667	0	0.333333333333333	0	0	0	0.333333333333333	0	0	0	0.333333333333333	0	0	0.333333333333333	0	0	0.333333333333333	0.666666666666667	0.666666666666667	0.666666666666667	0.333333333333333	0.333333333333333	0.333333333333333	0	0.333333333333333	0.333333333333333	0	0	0	0	0	0	0.333333333333333	0	0	0	0	0	0
	Wt 7	0	0	0	0	0	0	0	0	0	0	0	0	0	0	0	1	0	0	0	0	0	0	0	0	0	0	0	0	0	0	0	0	0	0	0	0	0	0	0	0	0	0	0	0	0	0	0	0
	Wt 8	0	0	0	0	0	0	0	0	0	0	0	0	0	0	0	0	0	0	0	0	0	0	0	0	0	0	0	0	0	0	0	0	0	0	0	0	0	0	0	0	0	0	0	0	0	0	0	0
	Wt 9	0	0	0	0	0	0	0	0	0	0	0	0	0	0	0	1	0	1	0	0	1	0	0	0	0	0	0	0	0	1	1	0	0	0	2	2	0	1	1	1	1	1	0	0	0	1	0	1
	Wt 10	0	0	0	0	0	0	0	0	0	1	1	1	0	1	1	0	1	0	1	0	1	0	1	0	0	2	2	8	4	5	3	4	5	3	4	4	2	1	4	2	1	1	1	0	0	0	0	0
	Wt 11	0	0	0	0	0	0	0	0	0	0	0	0	0.500000000000000	0	0	0	0	0	0	0.500000000000000	0	0	0	0	0.500000000000000	0	0.500000000000000	0	0	0	0	1	0.500000000000000	0.500000000000000	0	0.500000000000000	1.50000000000000	0	0.500000000000000	0	0	0.500000000000000	0	0	0.500000000000000	0	0.500000000000000	0
	Mut 1	0	0	0	0	0	0	0	0	0	0	0	0	0	0	0	0	0	0	0	0	0	0	0	0	0	0	0	0	0	0	0	0	0	0	0	0	0	0	0	0	0	1	0	0	0	0	0	0
	Mut 2	0.500000000000000	1	0	0	0	0	0	0	0	0	0	0.500000000000000	0	0.500000000000000	0	0	0	0	0	0	0	0	0	1	0	0	0	0	0	0	0	0.500000000000000	0	0	0	0	0	0	0	0	0	0	0	0.500000000000000	0	0	0.500000000000000	0
	Mut 3	0	0	0	0	0	0	0	0	0	0	0	0	0	0	0	0	0	0	0	0	1	0	0	0	0	0	1	0	0	0	0	0	0	0	0	0	0	0	0	0	0	0	0	0	0	0	0	0
	Mut 4	0	0	0	0	0	0	0	0	0	0	0	0	0	0	0	0	0	0	0	0	0	0	0	0	0	0	0	0	0	0	0	0	0	0	0	0	0	0	0	0	0	0	0	0	0	0	0	0
	Mut 5	0	0	0	0	0	0	0	0	0	0	0	0	0	0	0	0	0	0	0	0	0	0	0	0	0	1	0	0	0	0	0	0	0	0	0	0	0	0	0	0	0	0	0	0	0	0	0	0
	Mut 6	0	0	0	0	0	0	0	0	0	0	0	0	0	0	0	0	1	0	0	0	0	0	0	0	0	0	0	0	0	0	2	0	0	0	0	0	0	0	0	0	0	0	0	0	0	0	0	1
	Mut 7	0	0	0	0	0	0	0	0	0	0	0	0	0.333333333333333	0	0	0	0	0.333333333333333	0	0.333333333333333	0	0	0	0	0	0	0	0	0	0	0	0	0.333333333333333	0	0	0	0	0	0.333333333333333	0	0	0	0	0.333333333333333	0	0.333333333333333	0.333333333333333	0
	Mut 8	0	0	0	1	0	1	0	1	0	0	0	0	0	1	1	0	0	0	0	0	1	0	0	0	0	1	0	1	0	0	0	0	0	0	1	0	0	0	0	1	1	0	0	0	0	0	1	0
	Mut 9	0	0	0	0	0	1	0	0	0	0	0	0	0	0	0	0.500000000000000	0	0	0	0	0	0	0	0	0	0	0.500000000000000	0	0	0	0.500000000000000	0	0	0	0	0	0.500000000000000	0	0	0	0	0	0	0	0	0	0	0
	Mut 10	0	0	0	0	0	0	0	0	0	0	0	0	0	0	0	0	0	0	0	0	0	0	0	0	0	0	0	1	0	0	1	0	0	1	0	0	0	0	0	0	0	0	0	1	0	0	1	0
	Mut 11	0	0	0	0	0	0	0	0	0	0	0	0	0	0	0.500000000000000	0	0	0	0	0	0	0	0	0	0	0	0	0	0	0	0	0	0	0	0	0	0	0	0.500000000000000	0	0	0.500000000000000	0.500000000000000	0	0	0	0	0
	Mut 12	0	0	0	0	0	0	0	0	0	0	0	0	0	0	0	0	0	0	0	0	0	0	0	0	0	0	0	0	0	0	0	0	0	0	0	0	0	0	0	0	0	0	0	0	0	0	0	0
	Mut 13	0	0	0	0	0	0	0	0	0	0	0	0	0	0	0	0	0	0	0	0	0	0	0	0	0	0	0	0	0	0	0	0	0	0	0	0	0	0	0	0	0	0	0	0.500000000000000	0	0	0	0
	Wt mean	0.212121212121212	0.0303030303030303	0	0	0.242424242424242	0.212121212121212	0.0303030303030303	0.0303030303030303	0.0909090909090909	0.242424242424242	0.0909090909090909	0.121212121212121	0.0454545454545455	0.272727272727273	0.0909090909090909	0.212121212121212	0.181818181818182	0.181818181818182	0.181818181818182	0.0757575757575758	0.181818181818182	0	0.121212121212121	0	0.227272727272727	0.212121212121212	0.287878787878788	0.787878787878788	0.424242424242424	0.575757575757576	0.393939393939394	0.575757575757576	0.590909090909091	0.348484848484849	0.757575757575758	0.590909090909091	0.409090909090909	0.272727272727273	0.590909090909091	0.545454545454545	0.272727272727273	0.439393939393939	0.181818181818182	0.0909090909090909	0.227272727272727	0.0909090909090909	0.0454545454545455	0.0909090909090909
	Wt SEM	0.121212121212121	0.0303030303030303	0	0	0.127848624907448	0.121212121212121	0.0303030303030303	0.0303030303030303	0.0909090909090909	0.127848624907448	0.0909090909090909	0.0929073316167024	0.0454545454545455	0.140835758043906	0.0909090909090909	0.121212121212121	0.121967344227261	0.121967344227261	0.121967344227261	0.0520471637494475	0.121967344227261	0	0.0929073316167024	0	0.123649731897595	0.181312427898807	0.185443651888415	0.723728738837730	0.362624855797614	0.451911560783206	0.276406163660397	0.362624855797614	0.451352421356597	0.270105240857447	0.402243478934427	0.386229923386327	0.221751107593645	0.140835758043906	0.361927804316262	0.247299463795190	0.140835758043906	0.142617534857577	0.121967344227261	0.0909090909090909	0.123649731897595	0.0909090909090909	0.0454545454545455	0.0909090909090909
	Wt mean smoothed	0.212121212121212	0.0808080808080808	0.0969696969696970	0.0969696969696970	0.0969696969696970	0.103030303030303	0.121212121212121	0.121212121212121	0.0969696969696970	0.115151515151515	0.118181818181818	0.154545454545455	0.124242424242424	0.148484848484849	0.160606060606061	0.187878787878788	0.169696969696970	0.166666666666667	0.160606060606061	0.124242424242424	0.112121212121212	0.0757575757575758	0.106060606060606	0.112121212121212	0.169696969696970	0.303030303030303	0.387878787878788	0.457575757575758	0.493939393939394	0.551515151515152	0.512121212121212	0.496969696969697	0.533333333333333	0.572727272727273	0.539393939393939	0.475757575757576	0.524242424242424	0.481818181818182	0.418181818181818	0.424242424242424	0.406060606060606	0.306060606060606	0.242424242424242	0.206060606060606	0.127272727272727	0.109090909090909	0.0909090909090909	0.0818181818181818
	Wt SEM smoothed	0.121212121212121	0.0505050505050505	0.0558727552845200	0.0558727552845200	0.0558727552845200	0.0619333613451261	0.0801151795269443	0.0801151795269443	0.0740545734663382	0.0865754337290726	0.0896057367593756	0.0995910701863386	0.0922031633866672	0.0982637694472732	0.104075771969385	0.119378331723928	0.115604648960599	0.107832263528671	0.107983308131699	0.0835898392862463	0.0777778367641345	0.0533843679186822	0.0677048815483117	0.0795738982826209	0.116662628660304	0.242826910104509	0.315351881264032	0.381004247041155	0.400022994193472	0.435459234975312	0.380983971479086	0.362480048491052	0.352546432121296	0.374511184066483	0.346336434425689	0.284233101763150	0.302597614454913	0.271608811427066	0.222529978358582	0.206703263811368	0.202929581048039	0.148725838366605	0.123995891987086	0.114010558560123	0.0945779606795167	0.0883663100158826	0.0701844918340644	0.0818181818181818
	Mut mean	0.0384615384615385	0.0769230769230769	0	0.0769230769230769	0	0.153846153846154	0	0.0769230769230769	0	0	0	0.0384615384615385	0.0256410256410256	0.115384615384615	0.115384615384615	0.0384615384615385	0.0769230769230769	0.0256410256410256	0	0.0256410256410256	0.153846153846154	0	0	0.0769230769230769	0	0.153846153846154	0.115384615384615	0.153846153846154	0	0	0.269230769230769	0.0384615384615385	0.0256410256410256	0.0769230769230769	0.0769230769230769	0	0.0384615384615385	0	0.0641025641025641	0.0769230769230769	0.0769230769230769	0.115384615384615	0.0384615384615385	0.179487179487179	0	0.0256410256410256	0.217948717948718	0.0769230769230769
	Mut SEM	0.0384615384615385	0.0769230769230769	0	0.0769230769230769	0	0.104154338520974	0	0.0769230769230769	0	0	0	0.0384615384615385	0.0256410256410256	0.0830864192103572	0.0830864192103572	0.0384615384615385	0.0769230769230769	0.0256410256410256	0	0.0256410256410256	0.104154338520974	0	0	0.0769230769230769	0	0.104154338520974	0.0830864192103572	0.104154338520974	0	0	0.166172838420714	0.0384615384615385	0.0256410256410256	0.0769230769230769	0.0769230769230769	0	0.0384615384615385	0	0.0444115591684328	0.0769230769230769	0.0769230769230769	0.0830864192103572	0.0384615384615385	0.0874242416473452	0	0.0256410256410256	0.105720657067120	0.0769230769230769
	Mut mean smoothed	0.0384615384615385	0.0384615384615385	0.0384615384615385	0.0615384615384615	0.0461538461538462	0.0615384615384615	0.0461538461538462	0.0461538461538462	0.0153846153846154	0.0230769230769231	0.0128205128205128	0.0358974358974359	0.0589743589743590	0.0666666666666667	0.0743589743589744	0.0743589743589744	0.0512820512820513	0.0333333333333333	0.0564102564102564	0.0410256410256410	0.0358974358974359	0.0512820512820513	0.0461538461538462	0.0461538461538462	0.0692307692307692	0.100000000000000	0.0846153846153846	0.0846153846153846	0.107692307692308	0.0923076923076923	0.0666666666666667	0.0820512820512821	0.0974358974358974	0.0435897435897436	0.0435897435897436	0.0384615384615385	0.0358974358974359	0.0358974358974359	0.0512820512820513	0.0666666666666667	0.0743589743589744	0.0974358974358974	0.0820512820512821	0.0717948717948718	0.0923076923076923	0.100000000000000	0.0923076923076923	0.112820512820513
	Mut SEM smoothed	0.0384615384615385	0.0384615384615385	0.0384615384615385	0.0516000984734255	0.0362154830888102	0.0516000984734255	0.0362154830888102	0.0362154830888102	0.0153846153846154	0.0230769230769231	0.0128205128205128	0.0294377966625843	0.0460550805046557	0.0537473881969634	0.0614396958892711	0.0614396958892711	0.0448224120471996	0.0333333333333333	0.0464718933452204	0.0310872779606050	0.0259590728323999	0.0413436882170153	0.0362154830888102	0.0362154830888102	0.0528327669308816	0.0736636346350764	0.0582790192504610	0.0582790192504610	0.0706827192304091	0.0617577430806454	0.0460550805046557	0.0614396958892711	0.0768243112738865	0.0435897435897436	0.0435897435897436	0.0384615384615385	0.0319592349106096	0.0319592349106096	0.0473438502952250	0.0562688264449888	0.0639611341372964	0.0725636706330790	0.0571790552484636	0.0469226449920533	0.0514494925634058	0.0591418002557135	0.0584708968603521	0.0742770866115546
	1 ms Gap
	Wt 1	0	0	0	0	0	0	0	0	0	0	0	0	0	0	0	0	0	0	0	0	0	0	0	0	0	0	0	0	0	0	0	0	1	0	0	0	0	0	0	0	0	0	0	0	0	0	0	0
	Wt 2	0	0	0	0	0	0	0	0	0	0	0	0	0	0	0	0	0	0	0	0	0	0	0	0	0	0	0	0	0	0	0	0	0	0	0	0	0	0	0	0	0	0	0	0	0	0	0	0
	Wt 3	0	0	0	0	0	0	0	0	0	0	0	0	0	0	0	0	0	0	0	0	0	0	0	0	0	0	0	0	0	0	0	0	0	0	0	0	0	0	0	0	0	0	0	0	0	0	0	0
	Wt 4	0	1	0	0	0	0	0	1	0	0	0	1	1	0	0	0	0	0	0	0	0	0	1	0	0	1	0	0	0	0	0	0	0	1	1	1	1	0	2	0	1	1	0	0	1	1	0	0
	Wt 5	0	0	0	1	0	0	0	0	0	0	0	0	0	0	0	0	0	0	0	0	0	0	0	0	0	0	0	0	0	0	0	0	0	0	0	0	1	0	0	1	0	1	0	0	0	0	0	0
	Wt 6	0	0.666666666666667	0	0	0.333333333333333	0.333333333333333	0.333333333333333	0	0	0.333333333333333	0	0.333333333333333	0	0.333333333333333	0	0	0	0.333333333333333	0	0	0.666666666666667	0	0	0	0	0	0	0.333333333333333	0.666666666666667	0.333333333333333	0.666666666666667	0.333333333333333	0.333333333333333	0.333333333333333	0.333333333333333	0	0.666666666666667	0	0	0	0.666666666666667	0	0	0.333333333333333	0	0	0	0.333333333333333
	Wt 7	0	0	0	0	0	0	0	0	0	0	0	0	0	0	0	0	0	0	0	0	0	0	0	1	0	0	0	0	0	0	0	0	0	0	0	0	0	0	1	0	0	0	0	0	0	0	0	0
	Wt 8	0	0	0	0	0	0	0	0	0	0	0	0	0	0	0	0	0	0	0	0	0	0	0	0	0	0	1	0	0	1	0	0	0	0	0	0	0	0	0	0	0	0	0	0	0	0	0	0
	Wt 9	0	0	0	0	0	0	0	0	0	0	0	0	0	0	0	0	0	0	0	0	0	0	0	0	0	0	0	0	0	0	0	1	2	1	2	0	2	0	0	0	0	0	0	0	0	0	0	0
	Wt 10	0	2	1	0	1	1	2	1	1	0	2	1	1	2	0	0	1	0	0	0	0	2	0	1	3	1	1	4	7	3	5	5	2	2	1	1	1	0	2	1	0	1	0	0	0	0	0	0
	Wt 11	0	0	0	0	0	0.500000000000000	0	0.500000000000000	0	0	0	0.500000000000000	0	0	0	0	0	0	0	0	0	0	0	0.500000000000000	0	0.500000000000000	0	0	0	0	0.500000000000000	0.500000000000000	0.500000000000000	0.500000000000000	0	0.500000000000000	0	0	0	0.500000000000000	0	0	0	0	0	0	0	0.500000000000000
	Mut 1	0	1	0	0	0	0	0	0	0	0	0	0	0	0	0	0	0	0	0	0	0	0	0	0	0	0	0	0	0	0	0	0	0	0	0	0	0	0	0	0	0	0	0	0	0	0	0	0
	Mut 2	0	0	0	0.500000000000000	0	0	0	0	0.500000000000000	0	0	0	0	0	0.500000000000000	0	0	0	0	0	0.500000000000000	0	0	0	0.500000000000000	0	0	0	0	0	0.500000000000000	0	0	0	0	0	0	0.500000000000000	0.500000000000000	0	0.500000000000000	0	0	0	0	0	0	0
	Mut 3	0	1	0	0	0	0	0	0	0	0	0	0	0	0	0	0	0	0	0	0	0	0	0	0	0	0	0	0	0	0	0	0	1	1	0	0	0	0	0	0	0	0	0	0	0	0	0	0
	Mut 4	0	0	0	0	0	0	0	0	0	0	0	0	0	0	0	0	0	0	0	0	0	0	0	0	0	0	0	0	0	0	0	0	0	0	0	0	0	0	0	0	0	0	0	0	0	0	0	0
	Mut 5	0	0	0	0	0	0	0	0	0	0	0	0	0	0	0	0	0	0	0	0	0	0	0	0	0	0	0	0	0	0	0	0	0	0	0	0	0	0	0	0	0	0	0	0	0	0	0	0
	Mut 6	0	0	0	0	0	0	0	0	0	0	0	1	0	0	0	1	0	0	0	0	0	0	0	0	0	0	0	0	0	0	0	0	0	0	1	0	0	0	1	0	0	0	0	0	0	0	0	0
	Mut 7	0	0.333333333333333	0	0	0	0	0	0	0	0	0	0	0	0	0	0	0.333333333333333	0	0	0	0	0	0.333333333333333	0.333333333333333	0	0	0	0	0	0	0.333333333333333	0	0	0.333333333333333	0	0	0.333333333333333	0	0	0	0	0	0	0.333333333333333	0	0.333333333333333	0	0
	Mut 8	0	1	0	0	0	0	0	0	0	0	0	1	0	0	1	0	0	0	0	0	0	0	0	0	0	0	0	0	0	0	0	0	0	0	0	0	0	0	0	0	0	0	0	0	0	0	0	0
	Mut 9	0	0	0	0	0	0.500000000000000	0	0	0	0	0	0	0	0	0	0	0.500000000000000	0	0	0	0	0	0	0.500000000000000	0	0	0.500000000000000	0	0.500000000000000	0	0	1	0	0	0	0	0	0	0	0	0	0	0	0	0	0	0	0
	Mut 10	0	0	0	0	0	0	0	0	0	0	0	0	0	0	0	0	1	0	0	0	0	1	0	0	0	0	0	0	0	0	0	0	0	0	0	0	0	0	2	0	0	0	1	1	0	0	0	0
	Mut 11	0	0	0	0	0	0	0	0	0	0	0	0	0	0	0	0	0	0	0	0	0	0	0	0	0	0	0	0	0	0	0	0	0	0	0	0	0	0	0	0	0	0	0	0	0	0	0	0
	Mut 12	0	0	0	0	0	0	0	0	0	0	0	0	0	0	0	0	0	0	0	0	0	0	0	0	0	0	0	0	0	0	0	0	0	0	0	0	0	0	0	0	0	0	0	0	0	0	0	0
	Mut 13	0	0	0	0	0	0	0	0	0	0	0	0	0	0	0	0	0	0	0	0	0	0	0	0	0.500000000000000	0	0	0	0	0	0	0	0	0.500000000000000	0	0.500000000000000	0	0	0	0	0	0	0	0	0	0	0.500000000000000	0
	Wt mean	0	0.333333333333333	0.0909090909090909	0.0909090909090909	0.121212121212121	0.166666666666667	0.212121212121212	0.227272727272727	0.0909090909090909	0.0303030303030303	0.181818181818182	0.257575757575758	0.181818181818182	0.212121212121212	0	0	0.0909090909090909	0.0303030303030303	0	0	0.0606060606060606	0.181818181818182	0.0909090909090909	0.227272727272727	0.272727272727273	0.227272727272727	0.181818181818182	0.393939393939394	0.696969696969697	0.393939393939394	0.560606060606061	0.621212121212121	0.530303030303030	0.439393939393939	0.393939393939394	0.227272727272727	0.515151515151515	0	0.454545454545455	0.227272727272727	0.151515151515152	0.272727272727273	0	0.0303030303030303	0.0909090909090909	0.0909090909090909	0	0.0757575757575758
	Wt SEM	0	0.195917937881753	0.0909090909090909	0.0909090909090909	0.0929073316167024	0.0979589689408765	0.181312427898807	0.123649731897595	0.0909090909090909	0.0303030303030303	0.181818181818182	0.121778977560061	0.121967344227261	0.181312427898807	0	0	0.0909090909090909	0.0303030303030303	0	0	0.0606060606060606	0.181818181818182	0.0909090909090909	0.123649731897595	0.272727272727273	0.123649731897595	0.121967344227261	0.361864369418865	0.633181074926870	0.276406163660397	0.449619776107584	0.448392701426304	0.238702492040097	0.196269150481349	0.200091806293566	0.123649731897595	0.202826673099170	0	0.247299463795190	0.123649731897595	0.104094327498895	0.140835758043906	0	0.0303030303030303	0.0909090909090909	0.0909090909090909	0	0.0520471637494475
	Wt mean smoothed	0	0.141414141414141	0.127272727272727	0.160606060606061	0.136363636363636	0.163636363636364	0.163636363636364	0.145454545454545	0.148484848484849	0.157575757575758	0.148484848484849	0.172727272727273	0.166666666666667	0.130303030303030	0.0969696969696970	0.0666666666666667	0.0242424242424242	0.0242424242424242	0.0363636363636364	0.0545454545454546	0.0666666666666667	0.112121212121212	0.166666666666667	0.200000000000000	0.200000000000000	0.260606060606061	0.354545454545455	0.378787878787879	0.445454545454546	0.533333333333333	0.560606060606061	0.509090909090909	0.509090909090909	0.442424242424243	0.421212121212121	0.315151515151515	0.318181818181818	0.284848484848485	0.269696969696970	0.221212121212121	0.221212121212121	0.136363636363636	0.109090909090909	0.0969696969696970	0.0424242424242424	0.0575757575757576	0.0636363636363636	0.0909090909090909
	Wt SEM smoothed	0	0.0956090095969479	0.0941286902633274	0.113720484051503	0.110799382054914	0.117347510252614	0.117347510252614	0.104826649989880	0.121598492565341	0.109691802497592	0.109355324963525	0.127435992361468	0.121375386300862	0.0850117499372260	0.0788377726070319	0.0605049098221857	0.0242424242424242	0.0242424242424242	0.0363636363636364	0.0545454545454546	0.0666666666666667	0.0913966130461856	0.145942067591640	0.158550801849947	0.146580634331763	0.200771690033718	0.302677958639573	0.303413736826198	0.368607745668195	0.433892817108004	0.409260441632250	0.321878056743146	0.306615185269780	0.241421176427782	0.192307970762355	0.144567472354336	0.154773535017104	0.139485120137910	0.135574039258170	0.123175856247117	0.123175856247117	0.0797765695486853	0.0732284413509844	0.0705913940330236	0.0424242424242424	0.0528336751741319	0.0588942812347380	0.0654424094324388
	Mut mean	0	0.256410256410256	0	0.0384615384615385	0	0.0384615384615385	0	0	0.0384615384615385	0	0	0.153846153846154	0	0	0.115384615384615	0.0769230769230769	0.141025641025641	0	0	0	0.0384615384615385	0.0769230769230769	0.0256410256410256	0.0641025641025641	0.0769230769230769	0	0.0384615384615385	0	0.0384615384615385	0	0.0641025641025641	0.0769230769230769	0.0769230769230769	0.141025641025641	0.0769230769230769	0.0384615384615385	0.0256410256410256	0.0384615384615385	0.269230769230769	0	0.0384615384615385	0	0.0769230769230769	0.102564102564103	0	0.0256410256410256	0.0384615384615385	0
	Mut SEM	0	0.120267070764703	0	0.0384615384615385	0	0.0384615384615385	0	0	0.0384615384615385	0	0	0.104154338520974	0	0	0.0830864192103572	0.0769230769230769	0.0840697246705385	0	0	0	0.0384615384615385	0.0769230769230769	0.0256410256410256	0.0444115591684328	0.0520771692604869	0	0.0384615384615385	0	0.0384615384615385	0	0.0444115591684328	0.0769230769230769	0.0769230769230769	0.0840697246705385	0.0769230769230769	0.0384615384615385	0.0256410256410256	0.0384615384615385	0.166172838420714	0	0.0384615384615385	0	0.0769230769230769	0.0790309487560125	0	0.0256410256410256	0.0384615384615385	0
	Mut mean smoothed	0	0.0854700854700855	0.0589743589743590	0.0666666666666667	0.0153846153846154	0.0153846153846154	0.0153846153846154	0.0153846153846154	0.00769230769230769	0.0384615384615385	0.0384615384615385	0.0307692307692308	0.0538461538461539	0.0692307692307692	0.0666666666666667	0.0666666666666667	0.0666666666666667	0.0435897435897436	0.0358974358974359	0.0230769230769231	0.0282051282051282	0.0410256410256410	0.0564102564102564	0.0487179487179487	0.0410256410256410	0.0358974358974359	0.0307692307692308	0.0153846153846154	0.0282051282051282	0.0358974358974359	0.0512820512820513	0.0717948717948718	0.0871794871794872	0.0820512820512821	0.0717948717948718	0.0641025641025641	0.0897435897435897	0.0743589743589744	0.0743589743589744	0.0692307692307692	0.0769230769230769	0.0435897435897436	0.0435897435897436	0.0410256410256410	0.0487179487179487	0.0333333333333333	0.0282051282051282	0.0333333333333333
	Mut SEM smoothed	0	0.0400890235882344	0.0317457218452484	0.0394380295375561	0.0153846153846154	0.0153846153846154	0.0153846153846154	0.0153846153846154	0.00769230769230770	0.0285231753965025	0.0285231753965025	0.0208308677041948	0.0374481515462662	0.0528327669308816	0.0488158441607945	0.0488158441607945	0.0488158441607945	0.0321985603187231	0.0245062526264154	0.0230769230769231	0.0282051282051282	0.0370874400388148	0.0475028738909122	0.0398105661986045	0.0321182585062968	0.0269900533780916	0.0258000492367128	0.0153846153846154	0.0242669272183019	0.0319592349106096	0.0473438502952250	0.0564654875370250	0.0718501029216404	0.0706600987802616	0.0604036885238513	0.0527113808315436	0.0691320035815788	0.0537473881969634	0.0537473881969634	0.0486191830687583	0.0563114907610660	0.0388831128281256	0.0388831128281256	0.0363190102640230	0.0440113179563307	0.0286267025717153	0.0232359466726102	0.0283641518008153
	2 ms Gap
	Wt 1	0	0	0	0	0	0	0	0	0	0	0	0	0	0	0	0	0	0	0	0	0	0	0	0	0	0	0	0	0	0	0	0	0	0	1	0	0	0	0	0	0	0	0	0	0	0	0	0
	Wt 2	0	0	0	0	0	0	0	1	0	0	0	0	0	0	0	0	0	0	0	0	0	0	0	0	0	0	2	0	0	0	0	1	0	0	0	0	0	1	0	0	0	0	1	0	1	0	0	0
	Wt 3	0	0	0	0	0	0	0	0	0	0	0	0	0	0	1	0	0	0	0	1	0	0	0	0	1	0	0	0	0	0	0	0	0	0	0	0	0	1	0	0	0	1	0	0	0	0	0	0
	Wt 4	0	0	0	1	0	0	1	0	1	0	0	1	0	2	0	0	0	1	1	0	0	0	0	1	0	0	0	0	0	0	0	0	0	2	1	1	1	1	0	1	2	1	0	3	3	2	0	3
	Wt 5	0	0	0	0	0	0	0	0	0	1	0	0	1	0	0	0	0	0	0	0	0	0	0	0	0	0	0	0	0	0	0	0	0	0	1	1	0	0	0	1	0	0	0	0	0	0	0	0
	Wt 6	0.333333333333333	0.333333333333333	0	0	0	0	0	0	0	0	0.666666666666667	0	0	0	0	0	0	0	0	0	0	0	0	0	0	0	0	0	0.333333333333333	0.333333333333333	0.333333333333333	0	0.666666666666667	0.333333333333333	0	0.666666666666667	1.33333333333333	0.333333333333333	1.33333333333333	1	0	0	0.333333333333333	0.333333333333333	0.333333333333333	0.666666666666667	0.333333333333333	0
	Wt 7	0	0	0	0	0	0	0	0	0	0	0	0	0	0	0	0	0	0	0	0	0	0	0	0	0	0	0	0	0	0	0	0	0	0	0	0	0	0	0	0	0	0	0	0	0	0	0	0
	Wt 8	0	0	0	0	0	0	0	0	0	0	0	0	0	0	0	0	0	0	0	0	0	0	0	0	0	0	0	0	1	0	1	0	0	1	0	0	0	0	1	0	0	0	0	0	0	1	0	0
	Wt 9	0	0	0	0	0	0	0	0	0	0	0	0	0	0	0	0	0	0	0	0	0	0	0	0	0	0	0	0	0	0	0	0	2	3	1	0	1	0	1	0	1	1	1	0	1	0	1	1
	Wt 10	0	1	0	0	0	0	0	0	1	1	1	0	0	0	0	1	0	0	1	0	0	0	0	0	0	2	1	3	3	5	4	5	4	1	3	2	3	3	2	0	2	1	0	3	0	1	2	0
	Wt 11	0	0	0	0	0	0	0	0	0	0	0	0	0	0.500000000000000	0	0	0.500000000000000	0	0	0	0	0	0	0	0.500000000000000	0	0	0	0.500000000000000	0	0	1.50000000000000	1	0.500000000000000	0.500000000000000	0.500000000000000	0	1	0	0	0	0.500000000000000	0	0	0.500000000000000	0	0	0.500000000000000
	Mut 1	0	0	0	0	0	0	0	0	0	0	0	0	0	0	0	0	0	0	0	0	0	0	0	0	0	0	0	0	0	0	0	0	0	0	0	0	0	0	0	0	1	0	0	0	0	0	0	0
	Mut 2	0	0	0	0	0	0	0.500000000000000	0	0	0	0	0	0	0	0	0	0	0	0	0	0	0	0	0	0.500000000000000	0	0	0	0	0	0	0	0.500000000000000	0	0	0	0	0	0	0	0	0	0	0.500000000000000	0	0	0	0
	Mut 3	0	0	0	0	0	0	0	0	0	0	0	0	1	0	0	1	0	0	1	0	0	0	0	1	0	0	1	0	0	0	0	0	0	0	0	0	0	0	0	1	0	0	0	0	0	0	0	0
	Mut 4	0	0	0	0	0	0	0	0	0	0	0	0	0	0	0	0	0	0	0	0	0	0	0	0	0	0	0	0	0	0	0	0	0	0	0	0	0	0	0	0	0	0	0	0	0	0	0	0
	Mut 5	0	0	0	0	0	0	0	0	0	0	0	0	0	0	0	0	0	0	0	0	0	0	0	0	0	0	0	0	0	0	0	0	0	0	0	0	0	0	0	0	0	0	0	0	0	0	0	0
	Mut 6	1	1	1	0	0	0	0	0	0	0	0	0	0	0	0	1	0	0	0	0	0	0	0	0	1	0	0	0	1	0	0	0	1	0	0	0	0	1	0	0	0	0	0	0	0	1	0	0
	Mut 7	0	0.666666666666667	0	0	0	0	0	0	0	0	0	0	0	0	0	0	0	0	0	0	0	0	0	0	0.333333333333333	0.333333333333333	0	0	0	0	0.333333333333333	0	0	0	0	0	0	0	0	0	0	0	0	0.333333333333333	0	0	0	0
	Mut 8	0	0	1	0	0	1	0	0	0	0	2	0	0	0	1	0	0	0	0	1	0	0	0	0	1	0	0	0	0	0	0	0	0	1	0	0	0	1	0	0	0	0	1	0	0	0	0	0
	Mut 9	0	0.500000000000000	0	0	0	0	0	0	0	0	0	0	0	0	0	0	0	0	0	0	0	0	0	0	0	0	0	0	0	0	0	1	0	0	0	0.500000000000000	0	0	0	0.500000000000000	0	0.500000000000000	0	0	0.500000000000000	0	0	0.500000000000000
	Mut 10	0	0	0	0	0	0	0	0	0	0	0	0	0	0	0	0	0	0	0	0	0	1	0	0	0	0	0	0	0	1	1	0	2	1	0	1	1	0	1	1	0	0	1	1	0	1	1	1
	Mut 11	0	0	0	0	0	0	0	0	0	0	0	0	0	0	0	0	0.500000000000000	0	0	0	0	0.500000000000000	0	0	0	0	0	0	0	0	0	0	0	0	0	0	0	0	0	0	0	0	0	0	0	0	0	0
	Mut 12	0	0	0	0	0	0	0	0	0	0	0	0	0	0	0	0	0	0	0	0	0	0	0	0	0	0	0	0	0	0	0	0	0	0	0	0	0	0	0	0	0	0	0	0	0	0	0	0
	Mut 13	0.500000000000000	0	0.500000000000000	0	0.500000000000000	0.500000000000000	0	0.500000000000000	0	0.500000000000000	0.500000000000000	0.500000000000000	0.500000000000000	0	0	0	0.500000000000000	0	0	0	0	0.500000000000000	0	0	0	0.500000000000000	0	0	0	0	0	0.500000000000000	0	0.500000000000000	0.500000000000000	1	1	0.500000000000000	2.50000000000000	1	0	0.500000000000000	0.500000000000000	0.500000000000000	0	0.500000000000000	0	0
	Wt mean	0.0303030303030303	0.121212121212121	0	0.0909090909090909	0	0	0.0909090909090909	0.0909090909090909	0.181818181818182	0.181818181818182	0.151515151515152	0.0909090909090909	0.0909090909090909	0.227272727272727	0.0909090909090909	0.0909090909090909	0.0454545454545455	0.0909090909090909	0.181818181818182	0.0909090909090909	0	0	0	0.0909090909090909	0.136363636363636	0.181818181818182	0.272727272727273	0.272727272727273	0.439393939393939	0.484848484848485	0.484848484848485	0.681818181818182	0.696969696969697	0.712121212121212	0.681818181818182	0.469696969696970	0.575757575757576	0.666666666666667	0.484848484848485	0.272727272727273	0.454545454545455	0.409090909090909	0.212121212121212	0.575757575757576	0.530303030303030	0.424242424242424	0.303030303030303	0.409090909090909
	Wt SEM	0.0303030303030303	0.0929073316167024	0	0.0909090909090909	0	0	0.0909090909090909	0.0909090909090909	0.121967344227261	0.121967344227261	0.104094327498895	0.0909090909090909	0.0909090909090909	0.182951016340892	0.0909090909090909	0.0909090909090909	0.0454545454545455	0.0909090909090909	0.121967344227261	0.0909090909090909	0	0	0	0.0909090909090909	0.0974891390433055	0.181818181818182	0.194978278086611	0.272727272727273	0.273651632179139	0.452520743123275	0.363383750640516	0.458618118386525	0.382587008535433	0.298219386645413	0.271968641848211	0.196969696969697	0.288117923006175	0.273399844088242	0.217253919138605	0.140835758043906	0.247299463795190	0.147989278146361	0.121212121212121	0.362624855797614	0.274154514622631	0.201463880467814	0.193085240267564	0.276489205922646
	Wt mean smoothed	0.0303030303030303	0.0505050505050505	0.0484848484848485	0.0424242424242424	0.0363636363636364	0.0545454545454546	0.0727272727272727	0.109090909090909	0.139393939393939	0.139393939393939	0.139393939393939	0.148484848484849	0.130303030303030	0.118181818181818	0.109090909090909	0.109090909090909	0.100000000000000	0.100000000000000	0.0818181818181818	0.0727272727272727	0.0545454545454546	0.0363636363636364	0.0454545454545455	0.0818181818181818	0.136363636363636	0.190909090909091	0.260606060606061	0.330303030303030	0.390909090909091	0.472727272727273	0.557575757575758	0.612121212121212	0.651515151515152	0.648484848484848	0.627272727272727	0.621212121212121	0.575757575757576	0.493939393939394	0.490909090909091	0.457575757575758	0.366666666666667	0.384848484848485	0.436363636363636	0.430303030303030	0.409090909090909	0.448484848484849	0.360606060606061	0.272727272727273
	Wt SEM smoothed	0.0303030303030303	0.0410701206399109	0.0428238905657647	0.0367632845051587	0.0363636363636364	0.0545454545454545	0.0607571052090886	0.0851505740545409	0.105969439554320	0.105969439554320	0.105969439554320	0.118166173977046	0.111954523313412	0.109317475995451	0.100226566904542	0.100226566904542	0.0880298324818159	0.0880298324818159	0.0698480142999977	0.0607571052090886	0.0425752870272704	0.0363636363636364	0.0376796459904793	0.0740432823541157	0.113038937971438	0.167584392516892	0.204132900770902	0.275139221586896	0.311452335351363	0.364180303411345	0.386152250572978	0.391065801466232	0.354955381211220	0.321672570477056	0.287572531400986	0.265735098511547	0.249542005010186	0.223315428249325	0.233381381614423	0.205355652642461	0.174918108067237	0.203992295399039	0.230656046714784	0.221488930049308	0.230508122473549	0.261563539415654	0.208536396064792	0.171887311322084
	Mut mean	0.115384615384615	0.166666666666667	0.192307692307692	0	0.0384615384615385	0.115384615384615	0.0384615384615385	0.0384615384615385	0	0.0384615384615385	0.192307692307692	0.0384615384615385	0.115384615384615	0	0.0769230769230769	0.153846153846154	0.0769230769230769	0	0.0769230769230769	0.0769230769230769	0	0.153846153846154	0	0.0769230769230769	0.217948717948718	0.0641025641025641	0.0769230769230769	0	0.0769230769230769	0.0769230769230769	0.102564102564103	0.115384615384615	0.269230769230769	0.192307692307692	0.0384615384615385	0.192307692307692	0.153846153846154	0.192307692307692	0.269230769230769	0.269230769230769	0.0769230769230769	0.0769230769230769	0.192307692307692	0.179487179487179	0.0384615384615385	0.192307692307692	0.0769230769230769	0.115384615384615
	Mut SEM	0.0830864192103572	0.0924500327042049	0.106495177729719	0	0.0384615384615385	0.0830864192103572	0.0384615384615385	0.0384615384615385	0	0.0384615384615385	0.155440457089515	0.0384615384615385	0.0830864192103572	0	0.0769230769230769	0.104154338520974	0.0520771692604869	0	0.0769230769230769	0.0769230769230769	0	0.0874242416473452	0	0.0769230769230769	0.105720657067120	0.0444115591684328	0.0769230769230769	0	0.0769230769230769	0.0769230769230769	0.0790309487560125	0.0830864192103572	0.166172838420714	0.106495177729719	0.0384615384615385	0.106495177729719	0.104154338520974	0.106495177729719	0.201081886427668	0.121626063852630	0.0769230769230769	0.0520771692604869	0.106495177729719	0.0874242416473452	0.0384615384615385	0.106495177729719	0.0769230769230769	0.0830864192103572
	Mut mean smoothed	0.115384615384615	0.158119658119658	0.102564102564103	0.102564102564103	0.0769230769230769	0.0461538461538462	0.0461538461538462	0.0461538461538462	0.0615384615384615	0.0615384615384615	0.0769230769230769	0.0769230769230769	0.0846153846153846	0.0769230769230769	0.0846153846153846	0.0615384615384615	0.0769230769230769	0.0769230769230769	0.0461538461538462	0.0615384615384615	0.0615384615384615	0.0615384615384615	0.0897435897435897	0.102564102564103	0.0871794871794872	0.0871794871794872	0.0871794871794872	0.0589743589743590	0.0666666666666667	0.0743589743589744	0.128205128205128	0.151282051282051	0.143589743589744	0.161538461538462	0.169230769230769	0.153846153846154	0.169230769230769	0.215384615384615	0.192307692307692	0.176923076923077	0.176923076923077	0.158974358974359	0.112820512820513	0.135897435897436	0.135897435897436	0.120512820512821	0.115384615384615	0.115384615384615
	Mut SEM smoothed	0.0830864192103572	0.0940105432147603	0.0640986336211639	0.0640986336211639	0.0533009347726306	0.0396942069189945	0.0396942069189945	0.0396942069189945	0.0541650144948260	0.0541650144948260	0.0630899906445898	0.0630899906445898	0.0707822983368974	0.0605250746231893	0.0632482007829790	0.0466309169409075	0.0620155323255229	0.0620155323255229	0.0411846646213282	0.0482540790986998	0.0482540790986998	0.0482540790986998	0.0540135951275084	0.0628959069611949	0.0607956740163412	0.0607956740163412	0.0607956740163412	0.0550361579875327	0.0619600359050487	0.0631927043625047	0.0964272720466476	0.102341692207976	0.0946493845156683	0.100142230310410	0.104355814172533	0.0924202820343338	0.111337623773924	0.127970528852142	0.122056108690814	0.111640674838716	0.111640674838716	0.0889091458826516	0.0722762408044333	0.0781906609657617	0.0831598424982797	0.0784780907944074	0.0818241101691331	0.0818241101691331
	3 ms Gap
	Wt 1	0	0	0	0	0	0	0	0	0	0	0	0	0	0	0	0	0	0	0	0	0	0	0	0	0	0	0	0	0	0	0	1	0	3	2	0	0	0	0	0	0	0	0	0	0	0	0	0
	Wt 2	0	0	0	2	0	0	0	0	0	0	0	0	0	0	0	0	0	0	0	0	0	0	0	0	0	0	0	0	0	0	0	1	0	0	1	0	1	0	1	0	1	0	0	0	0	0	1	0
	Wt 3	0	0	0	0	0	0	0	0	0	0	0	0	0	0	0	0	0	0	0	0	0	0	0	1	0	0	0	0	0	0	1	1	1	1	1	0	0	1	0	0	0	1	0	0	0	0	0	0
	Wt 4	0	0	1	1	0	0	1	0	1	2	0	0	1	0	0	0	0	0	1	0	2	1	1	0	0	0	0	1	1	0	1	1	0	2	0	1	0	1	0	1	0	0	3	3	2	2	1	2
	Wt 5	0	0	0	0	0	0	0	0	0	0	0	0	0	0	0	0	0	0	0	0	0	0	0	0	0	0	0	0	0	0	0	0	0	1	0	1	0	0	0	0	2	0	0	0	0	0	0	0
	Wt 6	0	0	0	0	0	0	0	0.333333333333333	0.333333333333333	0.333333333333333	0	0.666666666666667	0	0	0	0	0	0	0	0	0	0.333333333333333	0	0	0	0	0	0	0	0.666666666666667	0.333333333333333	2	0.666666666666667	0.333333333333333	0.333333333333333	1	0	0.333333333333333	0	0.333333333333333	1	0.333333333333333	0.333333333333333	0.333333333333333	0.333333333333333	0	0.333333333333333	0.333333333333333
	Wt 7	0	0	0	0	0	0	0	0	0	0	0	0	0	0	0	0	0	0	0	0	0	0	0	0	0	0	0	0	0	0	0	0	0	0	0	0	0	0	0	0	0	0	0	0	0	0	0	0
	Wt 8	0	0	0	0	0	0	0	0	0	0	0	0	0	0	0	0	0	0	0	0	0	0	0	1	0	0	0	2	2	1	1	1	0	1	0	1	0	0	2	0	0	1	0	0	0	0	0	0
	Wt 9	0	0	0	0	0	0	0	0	0	0	0	0	0	0	0	0	0	0	0	0	0	0	0	0	0	0	0	0	0	0	0	1	3	1	3	1	1	0	0	0	2	0	0	0	0	0	0	0
	Wt 10	0	0	0	0	0	1	0	0	0	0	0	1	0	0	1	0	0	1	0	0	0	0	1	0	0	0	1	4	2	6	5	5	7	6	4	1	2	2	3	1	1	3	1	1	0	1	1	2
	Wt 11	0	0	0	0	0	0	0	0	0	0	0	0	0	0	0	0	0	0	0	0	0	0	0	0	0	1	0.500000000000000	0.500000000000000	0	0.500000000000000	0	0	0	0	2	0.500000000000000	0.500000000000000	0.500000000000000	0.500000000000000	0	0	0	0.500000000000000	0	0	0	0.500000000000000	0
	Mut 1	0	0	0	0	0	0	0	0	0	0	0	0	0	0	0	0	0	0	0	0	0	0	0	0	0	0	0	0	0	0	0	0	0	0	0	0	0	0	0	0	0	0	0	0	0	0	0	0
	Mut 2	0	0	0	0	0	0	0	0.500000000000000	0	0	0	0	0	0	0	0	0	1.50000000000000	0	0	0.500000000000000	0	0	0	0	0	0	0	0	0	0	0	0	0	0	0.500000000000000	0	0	0	0.500000000000000	0	0	0	0	0	0	0	0
	Mut 3	0	0	0	0	0	0	0	0	0	1	0	0	0	0	0	1	2	0	0	0	0	0	0	0	1	0	1	0	0	1	0	1	0	0	0	0	1	0	0	1	0	0	2	1	0	0	0	1
	Mut 4	0	0	0	0	1	0	0	0	0	0	0	0	0	0	0	0	0	0	0	0	0	0	0	0	0	0	0	1	0	0	0	0	0	0	0	0	0	1	0	1	0	1	0	1	2	4	1	2
	Mut 5	0	0	0	0	0	0	0	0	0	0	0	0	0	0	0	0	0	0	0	0	0	0	0	0	0	0	0	0	0	0	0	0	0	0	0	0	0	0	0	0	0	0	0	0	0	0	0	0
	Mut 6	0	0	0	0	0	0	0	0	0	0	0	0	0	0	0	0	0	0	0	0	0	0	0	0	0	0	0	0	0	0	0	0	0	0	0	0	0	0	0	0	0	0	0	0	0	0	0	0
	Mut 7	0	0	0	0	0	0	0	0	0	0	0	0	0	0	0	0	0	0	0.333333333333333	0	0.666666666666667	0.333333333333333	0	0.333333333333333	0	0	0	0	0	0	0	0.666666666666667	0.333333333333333	0	0.333333333333333	0	0.333333333333333	0	0	0	0	0	0.333333333333333	0	0.666666666666667	0.333333333333333	0.333333333333333	0.333333333333333
	Mut 8	0	0	0	0	0	0	0	0	1	0	0	0	0	0	0	0	0	0	0	0	0	0	0	0	0	0	0	0	0	0	0	0	0	0	0	0	0	0	0	0	0	0	0	1	0	0	0	0
	Mut 9	0	0.500000000000000	0	0	0	0	0	0	0.500000000000000	0	0	0.500000000000000	0.500000000000000	0	0	0.500000000000000	0	0	0	0	0	0	0.500000000000000	0	0	0	0	0	0	0	0	0.500000000000000	0	0	0	0	0	0	0	0	0	0	1	1	0.500000000000000	0	1	0
	Mut 10	0	0	0	0	0	0	0	0	0	0	0	0	0	0	0	0	0	0	0	1	0	0	0	0	1	0	0	0	0	0	0	0	1	0	1	1	0	0	1	2	1	1	2	0	1	0	0	0
	Mut 11	0	0	0	0	0	0	0	0	0	0	0	0	0	0	0	0	0	0	0	0	0	0	0	0	0	0	0	0	0	0	0	0	0.500000000000000	0	0	0	0	0	0	0	0	0	0	0	0	0	0	0
	Mut 12	0	0	0	0	0	0	0	0	0	0	0	0	0	0	0	0	0	0	0	0	0	0	0	0	0	0	0	0	0	0	0	0	0	0	0	0	0	0	0	0	0	1	0	0	0	1	0	0
	Mut 13	0	0	0	0	0	0	0	0	0	0	0	0	0	0	0	0	0	0	0	0	0	0	0	0	0	0	0	0	0	0	0	0	0	0	0	0.500000000000000	2.50000000000000	0.500000000000000	1	3	0	1.50000000000000	1.50000000000000	0	0	0.500000000000000	0	0
	Wt mean	0	0	0.0909090909090909	0.272727272727273	0	0.0909090909090909	0.0909090909090909	0.0303030303030303	0.121212121212121	0.212121212121212	0	0.151515151515152	0.0909090909090909	0	0.0909090909090909	0	0	0.0909090909090909	0.0909090909090909	0	0.181818181818182	0.121212121212121	0.181818181818182	0.181818181818182	0	0.0909090909090909	0.136363636363636	0.681818181818182	0.454545454545455	0.742424242424242	0.757575757575758	1.18181818181818	1.06060606060606	1.39393939393939	1.21212121212121	0.590909090909091	0.409090909090909	0.439393939393939	0.590909090909091	0.212121212121212	0.636363636363636	0.484848484848485	0.439393939393939	0.393939393939394	0.212121212121212	0.272727272727273	0.348484848484849	0.393939393939394
	Wt SEM	0	0	0.0909090909090909	0.194978278086611	0	0.0909090909090909	0.0909090909090909	0.0303030303030303	0.0929073316167024	0.181312427898807	0	0.104094327498895	0.0909090909090909	0	0.0909090909090909	0	0	0.0909090909090909	0.0909090909090909	0	0.181818181818182	0.0929073316167024	0.121967344227261	0.121967344227261	0	0.0909090909090909	0.0974891390433055	0.383006807871653	0.247299463795190	0.536243780479407	0.445155537659487	0.422507274131718	0.654152519543118	0.537142047721709	0.415051967715489	0.147989278146361	0.200206504959502	0.196269150481349	0.307616805739793	0.121212121212121	0.243934688454523	0.278392341281354	0.273651632179139	0.276406163660397	0.181312427898807	0.194978278086611	0.135688564710534	0.241285202877508
	Wt mean smoothed	0	0.0303030303030303	0.0727272727272727	0.0909090909090909	0.109090909090909	0.0969696969696970	0.0666666666666667	0.109090909090909	0.0909090909090909	0.103030303030303	0.115151515151515	0.0909090909090909	0.0666666666666667	0.0666666666666667	0.0363636363636364	0.0363636363636364	0.0545454545454546	0.0363636363636364	0.0727272727272727	0.0969696969696970	0.115151515151515	0.133333333333333	0.133333333333333	0.115151515151515	0.118181818181818	0.218181818181818	0.272727272727273	0.421212121212121	0.554545454545455	0.763636363636364	0.839393939393940	1.02727272727273	1.12121212121212	1.08787878787879	0.933333333333333	0.809090909090909	0.648484848484848	0.448484848484849	0.457575757575758	0.472727272727273	0.472727272727273	0.433333333333333	0.433333333333333	0.360606060606061	0.333333333333333	0.324242424242424	0.278787878787879	0.278787878787879
	Wt SEM smoothed	0	0.0303030303030303	0.0571774737991404	0.0753592919809586	0.0935411101627768	0.0814198980415647	0.0610057087475829	0.0972681943273443	0.0790863761455261	0.0817234234634870	0.0938446355846991	0.0752631692613586	0.0571825018634154	0.0571825018634154	0.0363636363636364	0.0363636363636364	0.0545454545454546	0.0363636363636364	0.0727272727272727	0.0913087390506132	0.0975203897142473	0.103732040377881	0.103732040377881	0.0855502221960632	0.0864665836813838	0.138674476410262	0.163740900323848	0.270989656419729	0.341838945769809	0.406842572787491	0.461071715121784	0.519040231907088	0.494801869354304	0.435368617451679	0.390908463617236	0.299331789804882	0.253426741408499	0.194658772107825	0.213847854169458	0.229485021433828	0.244961517773386	0.238719389357507	0.250739450694844	0.240948168621262	0.212407413307098	0.205934127446771	0.170244688502867	0.158224627165530
	Mut mean	0	0.0384615384615385	0	0	0.0769230769230769	0	0	0.0384615384615385	0.115384615384615	0.0769230769230769	0	0.0384615384615385	0.0384615384615385	0	0	0.115384615384615	0.153846153846154	0.115384615384615	0.0256410256410256	0.0769230769230769	0.0897435897435897	0.0256410256410256	0.0384615384615385	0.0256410256410256	0.153846153846154	0	0.0769230769230769	0.0769230769230769	0	0.0769230769230769	0	0.166666666666667	0.141025641025641	0	0.102564102564103	0.153846153846154	0.294871794871795	0.115384615384615	0.153846153846154	0.576923076923077	0.0769230769230769	0.346153846153846	0.525641025641026	0.307692307692308	0.320512820512821	0.448717948717949	0.179487179487179	0.256410256410256
	Mut SEM	0	0.0384615384615385	0	0	0.0769230769230769	0	0	0.0384615384615385	0.0830864192103572	0.0769230769230769	0	0.0384615384615385	0.0384615384615385	0	0	0.0830864192103572	0.153846153846154	0.115384615384615	0.0256410256410256	0.0769230769230769	0.0614850195296503	0.0256410256410256	0.0384615384615385	0.0256410256410256	0.104154338520974	0	0.0769230769230769	0.0769230769230769	0	0.0769230769230769	0	0.0924500327042049	0.0840697246705385	0	0.0790309487560125	0.0874242416473452	0.199852016257947	0.0830864192103572	0.104154338520974	0.264612403083978	0.0769230769230769	0.153846153846154	0.223165322891400	0.133234677505298	0.167159036030837	0.307425097648251	0.104154338520974	0.165180752906732
	Mut mean smoothed	0	0.0128205128205128	0.0230769230769231	0.0230769230769231	0.0153846153846154	0.0230769230769231	0.0461538461538462	0.0461538461538462	0.0461538461538462	0.0538461538461539	0.0538461538461539	0.0307692307692308	0.0153846153846154	0.0384615384615385	0.0615384615384615	0.0769230769230769	0.0820512820512821	0.0974358974358974	0.0923076923076923	0.0666666666666667	0.0512820512820513	0.0512820512820513	0.0666666666666667	0.0487179487179487	0.0589743589743590	0.0666666666666667	0.0615384615384615	0.0461538461538462	0.0461538461538462	0.0641025641025641	0.0769230769230769	0.0769230769230769	0.0820512820512821	0.112820512820513	0.138461538461538	0.133333333333333	0.164102564102564	0.258974358974359	0.243589743589744	0.253846153846154	0.335897435897436	0.366666666666667	0.315384615384615	0.389743589743590	0.356410256410256	0.302564102564103	0.300000000000000	0.256410256410256
	Mut SEM smoothed	0	0.0128205128205128	0.0230769230769231	0.0230769230769231	0.0153846153846154	0.0230769230769231	0.0396942069189945	0.0396942069189945	0.0396942069189945	0.0473865146113022	0.0473865146113022	0.0307692307692308	0.0153846153846154	0.0320018992266868	0.0550788223036099	0.0704634376882253	0.0755916428164304	0.0909762582010458	0.0866559782649044	0.0610149526238788	0.0456303372392634	0.0456303372392634	0.0510765895588428	0.0387795856529127	0.0490359959093230	0.0567283036016307	0.0516000984734256	0.0461538461538462	0.0461538461538462	0.0492592373100718	0.0506885668595641	0.0506885668595641	0.0511101412261512	0.0685949895556202	0.0900753862663687	0.0898787251743325	0.110709592878527	0.147825883744120	0.145725650799267	0.136524478316908	0.164540259053117	0.170356326849981	0.150865653439353	0.196966057584388	0.187027694519352	0.175430780522419	0.181720338812808	0.159317153743875
	5 ms Gap
	Wt 1	0	0	0	0	0	0	0	0	0	0	0	0	0	0	0	0	0	0	0	0	0	0	0	0	0	0	0	0	0	0	0	0	0	0	3	3	2	1	0	0	0	0	0	0	0	0	0	0
	Wt 2	0	0	0	0	0	1	1	0	0	0	0	0	0	0	0	0	0	0	0	0	0	0	0	0	0	0	0	0	0	0	0	0	0	0	1	1	0	0	0	0	1	0	0	0	0	0	1	0
	Wt 3	0	0	1	0	0	0	1	0	0	0	0	0	1	0	0	0	0	0	0	0	0	0	0	0	0	0	0	0	0	0	0	0	1	0	1	3	0	2	1	2	1	0	3	1	0	1	0	0
	Wt 4	1	0	0	0	3	0	1	0	0	0	0	0	0	1	0	0	0	0	0	0	0	0	0	2	1	1	0	1	0	0	0	0	1	0	0	0	0	2	1	0	0	2	0	1	2	1	1	2
	Wt 5	0	0	0	0	0	0	0	1	0	0	0	0	0	0	0	1	0	0	1	0	0	0	0	0	0	0	0	0	0	0	0	0	1	1	1	2	1	1	1	1	0	1	1	0	1	0	1	0
	Wt 6	0.333333333333333	0.666666666666667	0.333333333333333	0.333333333333333	0	0	0	0	0	0	0	0.333333333333333	0	0	0.666666666666667	0	0	0	0.333333333333333	0	0	0	0	0	0	0	0	0	0.333333333333333	0	0	0.333333333333333	0.333333333333333	0.666666666666667	1	1	0.333333333333333	0.666666666666667	0.666666666666667	2	1	0.666666666666667	1.33333333333333	0.666666666666667	0.666666666666667	0	0.333333333333333	0.666666666666667
	Wt 7	0	0	0	0	0	0	0	0	0	0	0	0	0	0	0	0	0	0	0	0	0	0	0	0	0	0	0	0	0	0	0	0	1	0	0	1	1	0	0	0	0	0	0	0	2	0	0	1
	Wt 8	0	0	0	0	0	0	0	1	0	0	0	0	0	0	0	0	0	0	0	0	0	0	0	0	0	1	0	0	1	2	1	0	0	0	2	2	0	1	0	0	1	0	0	2	2	1	0	0
	Wt 9	0	0	0	0	0	0	0	0	0	0	1	1	0	0	1	1	0	0	1	0	0	0	1	0	0	1	0	0	1	0	0	2	1	2	4	4	3	2	3	1	0	1	1	1	2	0	0	0
	Wt 10	1	0	0	1	0	0	0	0	0	1	0	0	0	1	1	0	0	0	0	1	0	0	0	1	1	0	0	1	6	4	5	5	7	7	5	3	5	2	0	3	1	2	2	0	1	2	2	0
	Wt 11	0	0	0	0.500000000000000	0	0	0.500000000000000	0	0	0	0	0	0.500000000000000	0.500000000000000	0.500000000000000	0.500000000000000	0	0	0	0	0	0	0	0	0	0	0.500000000000000	2	1.50000000000000	0	1	0.500000000000000	1	1	1.50000000000000	0.500000000000000	0.500000000000000	0.500000000000000	1	0	1	0.500000000000000	0.500000000000000	0.500000000000000	0.500000000000000	1.50000000000000	0	0
	Mut 1	0	0	0	0	0	0	0	0	0	0	0	0	0	0	0	0	0	0	0	0	0	0	0	0	0	0	0	0	0	0	0	0	0	0	0	0	0	1	0	0	0	0	0	0	0	0	0	0
	Mut 2	0	0.500000000000000	0	0	0	0	0	0	0	0	0	0	0	0	0	0	0	0	0	0	0	0	0	0	0.500000000000000	0	0	0	0	0	0	0	0	0	0	0	0	0	0	0	0.500000000000000	0	0	0	0	0	0	0
	Mut 3	0	0	1	0	0	0	0	0	0	1	0	0	0	0	0	0	0	0	0	0	0	0	0	0	0	0	0	0	1	0	0	0	0	0	0	0	0	0	0	0	0	0	1	0	2	1	0	0
	Mut 4	0	0	0	0	0	0	0	0	0	0	0	0	0	0	0	0	0	0	0	0	0	0	0	0	0	0	0	0	0	0	0	0	0	0	0	0	0	0	0	0	0	0	0	2	2	0	4	0
	Mut 5	0	0	0	0	0	0	0	0	0	0	0	0	0	0	0	0	0	0	0	0	0	0	0	0	0	0	0	0	0	0	0	0	0	0	0	0	0	0	0	0	0	0	0	0	0	0	0	0
	Mut 6	0	0	0	0	0	0	0	0	0	0	0	0	0	0	0	0	0	0	0	0	0	0	0	0	0	0	0	0	0	0	1	0	0	0	0	0	1	0	1	1	0	1	2	1	2	1	0	1
	Mut 7	0	0.333333333333333	0	0.333333333333333	0.333333333333333	0.333333333333333	0	0.666666666666667	0	0.333333333333333	0.333333333333333	0	0.333333333333333	0	0	0	0	0.333333333333333	0.333333333333333	0.333333333333333	0.333333333333333	0.333333333333333	0	0	0	0	0	0.333333333333333	0.333333333333333	0	0	0	0	0	0	0.333333333333333	0.333333333333333	0	0	0	0	0.333333333333333	0.333333333333333	0.666666666666667	0.666666666666667	1	1	2
	Mut 8	0	0	0	0	1	0	0	1	0	0	0	0	0	0	0	0	0	0	0	0	0	0	0	1	0	0	0	0	1	0	0	0	0	0	0	0	0	1	0	0	0	0	1	2	0	0	1	0
	Mut 9	0	0.500000000000000	0	0.500000000000000	0	0.500000000000000	0	0.500000000000000	0	0	0	0	1	0	0	0	1	0	0	0.500000000000000	0	0	0	0.500000000000000	0	0	0	0	0	0	0	0	0	0.500000000000000	0.500000000000000	0	0	0	0	0	0	0.500000000000000	0	0	0	1	1	1
	Mut 10	0	0	0	0	0	0	0	0	0	0	0	0	0	1	0	0	0	0	0	0	0	1	0	0	0	0	0	0	0	0	0	0	0	2	0	0	0	1	3	1	0	2	3	1	2	0	0	1
	Mut 11	0	0	0.500000000000000	0	0	0	0	0	0	0	0	0	0	0	0	0	0	0	0	0.500000000000000	0	0	0	0	0	0	0	0.500000000000000	0	0	0	0	0	0	0.500000000000000	0	0	0	0.500000000000000	0	0.500000000000000	0	0	0	0.500000000000000	0	0.500000000000000	0.500000000000000
	Mut 12	0	0	0	0	0	0	0	0	0	0	0	0	0	1	0	0	0	0	0	0	0	0	0	0	0	0	0	0	0	0	0	0	1	0	0	0	0	0	0	0	0	0	0	1	0	1	5	2
	Mut 13	0	0	0	0	0	0	0	0	0	0	0	0	0	0	0	0	0	0	0	0	0	0	0	0	0	0	0	0	0	0	0	0	0	0	0	0	0	1.50000000000000	1	2	2	2	2.50000000000000	2.50000000000000	0.500000000000000	1.50000000000000	1.50000000000000	1
	Wt mean	0.212121212121212	0.0606060606060606	0.121212121212121	0.166666666666667	0.272727272727273	0.0909090909090909	0.318181818181818	0.181818181818182	0	0.0909090909090909	0.0909090909090909	0.121212121212121	0.136363636363636	0.227272727272727	0.287878787878788	0.227272727272727	0	0	0.212121212121212	0.0909090909090909	0	0	0.0909090909090909	0.272727272727273	0.181818181818182	0.272727272727273	0.0454545454545455	0.363636363636364	0.893939393939394	0.545454545454545	0.636363636363636	0.712121212121212	1.21212121212121	1.06060606060606	1.77272727272727	1.86363636363636	1.16666666666667	1.10606060606061	0.696969696969697	0.818181818181818	0.545454545454545	0.651515151515152	0.803030303030303	0.560606060606061	1.01515151515152	0.590909090909091	0.484848484848485	0.333333333333333
	Wt SEM	0.121212121212121	0.0606060606060606	0.0929073316167024	0.0979589689408765	0.272727272727273	0.0909090909090909	0.139360997425054	0.121967344227261	0	0.0909090909090909	0.0909090909090909	0.0929073316167024	0.0974891390433055	0.123649731897595	0.127308797197576	0.123649731897595	0	0	0.121212121212121	0.0909090909090909	0	0	0.0909090909090909	0.194978278086611	0.121967344227261	0.140835758043906	0.0454545454545455	0.203278907045435	0.535729808686729	0.389956556173222	0.452723621745045	0.464981214506450	0.595051525267083	0.625741066624985	0.483188446033393	0.381926391592727	0.480424896116012	0.238124752204571	0.271377129421068	0.325246251272697	0.157459164324443	0.234040643813935	0.300519904564549	0.196269150481349	0.258643065010553	0.221751107593645	0.202826673099170	0.195917937881753
	Wt mean smoothed	0.212121212121212	0.131313131313131	0.166666666666667	0.142424242424242	0.193939393939394	0.206060606060606	0.172727272727273	0.136363636363636	0.136363636363636	0.0969696969696970	0.0878787878787879	0.133333333333333	0.172727272727273	0.200000000000000	0.175757575757576	0.148484848484849	0.145454545454545	0.106060606060606	0.0606060606060606	0.0606060606060606	0.0787878787878788	0.0909090909090909	0.109090909090909	0.163636363636364	0.172727272727273	0.227272727272727	0.351515151515152	0.424242424242424	0.496969696969697	0.630303030303030	0.800000000000000	0.833333333333333	1.07878787878788	1.32424242424242	1.41515151515152	1.39393939393939	1.32121212121212	1.13030303030303	0.866666666666667	0.763636363636364	0.703030303030303	0.675757575757576	0.715151515151515	0.724242424242424	0.690909090909091	0.596969696969697	0.539393939393939	0.390909090909091
	Wt SEM smoothed	0.121212121212121	0.0915751711449614	0.129082351020607	0.123021744960001	0.138772732323799	0.144584734845911	0.124992941057736	0.0886293046940993	0.0886293046940993	0.0793385715324291	0.0744429304956379	0.0991728768751569	0.106452818132854	0.113000946330555	0.0944194800072142	0.0749216521985531	0.0744341300614584	0.0671541888037614	0.0424242424242424	0.0424242424242424	0.0606060606060606	0.0753592919809586	0.0815709426445927	0.109738094253374	0.118829003344283	0.141302966571552	0.209453272691575	0.263051115080768	0.325428687820995	0.409334021631376	0.487688545275706	0.505690796863357	0.524337174835391	0.510177728804928	0.513266465126840	0.441881110514338	0.371008323073554	0.339419884121415	0.294526438667758	0.245249588207343	0.257728618679338	0.242707022891395	0.229386385638966	0.242244774292806	0.236001980149853	0.215081586813294	0.203994908325805	0.191261950941017
	Mut mean	0	0.102564102564103	0.115384615384615	0.0641025641025641	0.102564102564103	0.0641025641025641	0	0.166666666666667	0	0.102564102564103	0.0256410256410256	0	0.102564102564103	0.153846153846154	0	0	0.0769230769230769	0.0256410256410256	0.0256410256410256	0.102564102564103	0.0256410256410256	0.102564102564103	0	0.115384615384615	0.0384615384615385	0	0	0.0641025641025641	0.179487179487179	0	0.0769230769230769	0	0.0769230769230769	0.192307692307692	0.0769230769230769	0.0256410256410256	0.102564102564103	0.346153846153846	0.423076923076923	0.307692307692308	0.230769230769231	0.448717948717949	0.756410256410257	0.782051282051282	0.743589743589744	0.500000000000000	1.07692307692308	0.653846153846154
	Mut SEM	0	0.0551431106861707	0.0830864192103572	0.0444115591684328	0.0790309487560125	0.0444115591684328	0	0.0924500327042049	0	0.0790309487560125	0.0256410256410256	0	0.0790309487560125	0.104154338520974	0	0	0.0769230769230769	0.0256410256410256	0.0256410256410256	0.0551431106861707	0.0256410256410256	0.0790309487560125	0	0.0830864192103572	0.0384615384615385	0	0	0.0444115591684328	0.104154338520974	0	0.0769230769230769	0	0.0769230769230769	0.155440457089515	0.0520771692604869	0.0256410256410256	0.0790309487560125	0.153846153846154	0.239163565463816	0.174848483294690	0.156231507781461	0.207913778720857	0.298748210198232	0.249917803713050	0.250082169270912	0.160128153805087	0.448809514467033	0.207121723351327
	Mut mean smoothed	0	0.0726495726495727	0.0769230769230769	0.0897435897435897	0.0692307692307692	0.0794871794871795	0.0666666666666667	0.0666666666666667	0.0589743589743590	0.0589743589743590	0.0461538461538462	0.0769230769230769	0.0564102564102564	0.0512820512820513	0.0666666666666667	0.0512820512820513	0.0256410256410256	0.0461538461538462	0.0512820512820513	0.0564102564102564	0.0512820512820513	0.0692307692307692	0.0564102564102564	0.0512820512820513	0.0307692307692308	0.0435897435897436	0.0564102564102564	0.0487179487179487	0.0641025641025641	0.0641025641025641	0.0666666666666667	0.0692307692307692	0.0846153846153846	0.0743589743589744	0.0948717948717949	0.148717948717949	0.194871794871795	0.241025641025641	0.282051282051282	0.351282051282051	0.433333333333333	0.505128205128205	0.592307692307692	0.646153846153846	0.771794871794872	0.751282051282051	0.738461538461539	0.720512820512820
	Mut SEM smoothed	0	0.0460765099655093	0.0523344075641946	0.0612167193978812	0.0501880972606471	0.0520608199594166	0.0431785081257300	0.0431785081257300	0.0394244014202486	0.0394244014202486	0.0367405846306101	0.0575714523348049	0.0417652625836024	0.0366370574553973	0.0520216728400127	0.0413436882170153	0.0256410256410256	0.0366696477782598	0.0417978529064649	0.0422194272730520	0.0370912221448469	0.0485803008587132	0.0452439864137868	0.0401157812855816	0.0243095915343791	0.0331919033680657	0.0374054872301890	0.0297131795378813	0.0450977949224967	0.0450977949224967	0.0516000984734255	0.0618573221871337	0.0722727560392311	0.0620163457828208	0.0778225355340233	0.0932071509186387	0.109951772593499	0.134506035400340	0.160624131828427	0.186400697821396	0.215381109091811	0.217531956741658	0.232578693936903	0.233358023141628	0.281537170290863	0.263211872921482	0.257305526121618	0.255838056956568
E) Gap-detection vs baseline p value comparison for Mbpshi
	Pseudo- replicates (# of recording sites, can belong to same or a different animal)
	Gap	Gap 0.5 ms	Gap 1 ms	Gap 2 ms	Gap 3 ms	Gap 4 ms	Gap 5 ms	Gap 10 ms
	Wt rec 1	NaN	0.322125645100246	0.322125645100246	0.109518337209014	0.102990533455177	0.0598223933488631	0.109518337209014
	Wt rec 2	NaN	NaN	NaN	NaN	0.322125645100246	NaN	NaN
	Wt rec 3	0.0128000007221876	0.322125645100246	0.0569525920812227	0.0128000007221876	0.0443405436809121	0.102990533455176	0.0832015887989756
	Wt rec 4	0.159344932064369	NaN	0.0238113165581317	0.00365524250795614	0.00997906366820664	0.00365524250795614	0.000855846503659139
	Wt rec 5	0.000932358546450093	1.97461523695246e-05	6.42264820078832e-05	6.40700593519727e-07	6.56209861411528e-06	7.70114761971987e-06	9.83283000501485e-08
	Wt rec 6	0.00997906366820664	0.0832015887989761	0.0238113165581317	0.102990533455177	0.159344932064369	0.000114764386696030	0.0958931060034374
	Wt rec 7	0.00206726496766336	0.0238113165581317	0.000438591926367612	0.0185787133849806	0.00627255599299933	0.00605169884610442	0.159344932064369
	Wt rec 8	0.322125645100247	0.322125645100246	0.0180733862134627	0.00489194522530836	0.000114764386696030	0.000218122534721980	0.00295838991348602
	Wt rec 9	0.0443405436809121	0.00546069834889295	0.0334090387557140	0.0128000007221876	0.0238113165581317	0.102990533455176	0.00686000805120370
	Wt rec 10	0.568850480339159	0.0832015887989762	NaN	0.322125645100246	0.322125645100246	0.00295838991348602	0.00605169884610441
	Wt rec 11	NaN	0.568850480339159	0.102990533455177	0.00354664236335802	0.0324783505711644	0.00583512011576632	5.71983023489723e-05
	Wt rec 12	0.224113694178414	0.0310684015974516	0.00204832908342392	0.00686000805120368	0.000426737865675945	6.06696982307191e-05	0.00802124090112069
	Wt rec 13	4.94540774635387e-06	1.69062705319397e-05	2.76808707355983e-05	2.02173613502909e-06	6.30852171182472e-05	5.17586525210898e-06	7.94026964284501e-06
	Wt rec 14	0.00206726496766336	0.00997906366820671	0.0220864708393017	0.000360388834862216	0.00103468073884196	0.000357633739669491	0.00665356635438939
	Wt rec 15	0.0238113165581317	0.0443405436809121	0.0110882985188992	0.00546069834889296	0.0238113165581317	0.000369249913006444	0.0180733862134627
	Mut rec 1	0.568850480339159	NaN	0.159344932064368	0.322125645100246	0.159344932064369	0.159344932064368	NaN
	Mut rec 2	0.322125645100246	0.322125645100246	0.159344932064368	0.102990533455175	0.0443405436809121	0.322125645100246	1
	Mut rec 3	0.0110882985188993	0.00546069834889295	0.0832015887989762	0.209056858416304	0.0832015887989762	0.0443405436809121	1
	Mut rec 4	NaN	0.0443405436809121	NaN	0.0238113165581316	0.0832015887989756	0.000226037325014276	0.597945229566884
	Mut rec 5	0.568850480339159	0.159344932064369	0.00686000805120368	0.000563896609948628	9.54214081612480e-05	0.0324783505711643	0.00115242202349786
	Mut rec 6	NaN	NaN	0.159344932064369	0.00163846087676609	0.0179931753630341	0.0382914963919281	0.00261629156775534
	Mut rec 7	0.322125645100247	0.322125645100246	0.0443405436809121	0.159344932064369	0.159344932064369	0.322125645100246	0.159344932064368
	Mut rec 8	0.0569525920812230	0.0443405436809121	0.102990533455176	0.159344932064368	0.000267860744807544	5.48115081631513e-05	0.159344932064368
	Mut rec 9	0.0443405436809120	0.0193632528457903	0.159344932064369	0.322125645100247	0.322125645100246	0.0110882985188993	0.0128000007221876
	Mut rec 10	0.811092044374210	0.322125645100246	NaN	0.709419533185438	0.000308201161671974	9.54214081612480e-05	0.000193133915362411
	Mut rec 11	0.322125645100246	NaN	NaN	0.000523818081069975	0.0832015887989755	0.00101166979730694	0.00686000805120369
	Mut rec 12	0.0569525920812227	0.159344932064369	0.00997906366820670	0.0180733862134627	0.322125645100247	0.00997906366820670	0.0193632528457903
	Mut rec 13	0.159344932064368	0.322125645100247	0.322125645100247	1	NaN	0.000598090720867411	0.00126445982108162
	Mut rec 14	0.799137633297478	0.167767973026367	0.0376329647386433	0.00918305110704839	0.268457412966195	0.000369249913006444	0.00295838991348602
	Mut rec 15	0.209056858416304	0.00295838991348602	2.11267258055725e-06	0.000342363637770003	0.000360388834862216	5.44845122676696e-05	0.00150998160373942
	Mut rec 16	NaN	NaN	NaN	NaN	NaN	0.159344932064369	0.322125645100246
	Mut rec 17	0.102990533455177	NaN	0.0832015887989761	0.709419533185438	0.135033621649684	0.0179931753630341	0.00295838991348603
	Mut rec 18	0.322125645100246	NaN	NaN	0.568850480339159	0.0832015887989761	0.00437872529006530	0.0896842646262960
	Mut rec 19	NaN	0.322125645100246	0.000839235885849815	0.127854850171958	0.0315738226044170	5.97430400247435e-06	0.0193632528457903
	Mut rec 20	0.322125645100246	0.322125645100247	0.0142475993822440	0.0765842355157349	0.00911387727766862	2.52277226737174e-05	0.000310419664164859
	Wt median	0.0183056586401596	0.0443405436809121	0.0220864708393017	0.00616035320004832	0.0238113165581317	0.00166381991324623	0.00675678720279655
	Wt SEME	0.0645	0.0634	0.0304	0.0295	0.0361	0.0128	0.0177
	Mut median	0.322125645100246	0.163556452545368	0.0832015887989761	0.127854850171958	0.0832015887989755	0.00717889447913600	0.0128000007221876
	Mut SEME	0.0804	0.0461	0.0291	0.0855	0.0320	0.0288	0.0937
F) Gap detection PSTHs for Mct1
Note: plotted graphs were done using the smoothed mean and sem
	Biological replicates
	x (Time ())
	Pre-gap
	Wt 1	0	0	0	0	0	0	0.166666666666667	0	0	0.166666666666667	0	0	0.166666666666667	0	0	0	0	0	0	0	0	0.166666666666667	0	0.500000000000000	3	1.50000000000000	0.500000000000000	1.16666666666667	0.333333333333333	0.500000000000000	0.500000000000000	0.666666666666667	0.500000000000000	0.333333333333333	0.166666666666667	0.333333333333333	0.666666666666667	0.666666666666667	1	0.333333333333333	0.166666666666667	0.333333333333333	0.166666666666667	0	0	0	0.166666666666667	0.166666666666667
	Wt 2	0	0	0.0833333333333333	0	0	0.0833333333333333	0	0	0	0	0	0	0	0.0833333333333333	0	0	0	0	0	0	0	0	0.0833333333333333	0	0	0.0833333333333333	0.0833333333333333	0.0833333333333333	0.0833333333333333	0	0	0.0833333333333333	0	0	0	0	0.0833333333333333	0.0833333333333333	0	0.0833333333333333	0	0.0833333333333333	0	0.0833333333333333	0	0	0	0
	Wt 3	0	0	0	0	0	0	0	0	0	0	0.166666666666667	0	0	0	0	0	0	0.166666666666667	0	0	0.166666666666667	0.166666666666667	0.333333333333333	0.500000000000000	1.33333333333333	1.66666666666667	1	1.33333333333333	1.50000000000000	3.16666666666667	4.83333333333333	5.50000000000000	5	4.83333333333333	4.33333333333333	3.16666666666667	4.16666666666667	2.66666666666667	2	1	0.833333333333333	1.16666666666667	0.666666666666667	0	0.166666666666667	0.333333333333333	0.166666666666667	0.666666666666667
	Wt 4	0.0833333333333333	0	0.0833333333333333	0	0.166666666666667	0	0.166666666666667	0.166666666666667	0.0833333333333333	0.0833333333333333	0.166666666666667	0	0	0	0.0833333333333333	0	0	0.0833333333333333	0.0833333333333333	0	3.58333333333333	5.58333333333333	5.41666666666667	4.83333333333333	3.25000000000000	2.58333333333333	2.75000000000000	2.75000000000000	2.66666666666667	1.83333333333333	2.58333333333333	2.08333333333333	2	3	2.08333333333333	2.16666666666667	2.25000000000000	2.08333333333333	2.58333333333333	1.91666666666667	1.58333333333333	2.33333333333333	2.08333333333333	2.33333333333333	1.75000000000000	1.83333333333333	2.16666666666667	1.50000000000000
	Wt 5	0.0555555555555556	0	0	0.111111111111111	0.0555555555555556	0.111111111111111	0	0	0.0555555555555556	0	0	0	0	0.0555555555555556	0.0555555555555556	0.0555555555555556	0.0555555555555556	0	0	0.0555555555555556	1	4.72222222222222	6.33333333333333	5.38888888888889	3.83333333333333	3.27777777777778	3.88888888888889	2.77777777777778	1.88888888888889	1.11111111111111	1.33333333333333	1.33333333333333	1.05555555555556	0.888888888888889	0.833333333333333	0.777777777777778	0.444444444444444	0.444444444444445	0.444444444444445	0.388888888888889	0.277777777777778	0.444444444444445	0.222222222222222	0.277777777777778	0.222222222222222	0.0555555555555556	0.111111111111111	0.0555555555555556
	Wt 6	0	0	0.0833333333333333	0	0	0	0.0833333333333333	0	0	0	0	0	0	0	0	0	0	0	0	0	0.0833333333333333	1.33333333333333	1.83333333333333	4.66666666666667	7.66666666666667	6	5.58333333333333	2.58333333333333	1	0.500000000000000	0.416666666666667	0.250000000000000	0.250000000000000	0	0.0833333333333333	0.0833333333333333	0	0.0833333333333333	0.166666666666667	0	0	0	0	0.0833333333333333	0.0833333333333333	0	0	0.166666666666667
	Wt 7	0	0	0	0	0	0	0	0	0	0	0	0	0	0	0	0	0	0	0	0.166666666666667	0	0.333333333333333	1.33333333333333	5.50000000000000	7.16666666666667	1.50000000000000	1.16666666666667	0.333333333333333	0	0.166666666666667	0.166666666666667	0	0.166666666666667	0	0.166666666666667	0	0.166666666666667	0	0	0	0	0	0.166666666666667	0	0	0	0	0
	Wt 8	0	0.166666666666667	0	0	0	0	0	0	0	0.166666666666667	0	0	0	0	0	0	0	0	0.333333333333333	0.166666666666667	0.333333333333333	0.166666666666667	2.83333333333333	4	3.66666666666667	4.83333333333333	2.50000000000000	1	0.666666666666667	1	0.833333333333333	1.16666666666667	1.16666666666667	2.33333333333333	2	2.33333333333333	2	2	1.50000000000000	2.33333333333333	1	1.66666666666667	1.66666666666667	0.666666666666667	1.66666666666667	1.50000000000000	0.833333333333333	1
	Het 1	0	0	0	0	0	0	0	0	0	0	0	0	0	0	0	0	0	0	0	0	0	0.500000000000000	5	3.66666666666667	1.66666666666667	0.833333333333333	1.16666666666667	0.666666666666667	0	0.166666666666667	0.166666666666667	0	0	0	0	0	0	0	0	0	0	0	0	0	0	0	0	0
	Het 2	0	0	0	0	0	0	0	0	0	0	0	0	0	0	0	0	0	0	0	0	1.83333333333333	6	5.16666666666667	2.50000000000000	2.16666666666667	1.33333333333333	3	1	0.666666666666667	0.666666666666667	0.500000000000000	1	0.833333333333333	0.500000000000000	0.166666666666667	0.333333333333333	0	0.500000000000000	0	0.166666666666667	0	0.500000000000000	0.166666666666667	0.166666666666667	0.166666666666667	0	0	0
	Het 3	0	0	0	0	0	0.166666666666667	0	0	0.166666666666667	0.166666666666667	0	0	0	0	0	0	0	0	0	0.166666666666667	0	0	0.166666666666667	0.166666666666667	0	0	0	0.166666666666667	0.166666666666667	0.833333333333333	0.166666666666667	0.500000000000000	0.166666666666667	0.166666666666667	0	0.500000000000000	0.833333333333333	0.333333333333333	0.833333333333333	0.833333333333333	0.666666666666667	0.833333333333333	0.833333333333333	0.500000000000000	0.666666666666667	0.166666666666667	0.666666666666667	0.166666666666667
	Het 4	0	0	0	0	0	0	0	0	0	0	0	0	0	0	0	0	0	0	0	0	0	0	0.166666666666667	0.333333333333333	1	1.16666666666667	1.66666666666667	0.500000000000000	1	0.666666666666667	0.500000000000000	0.333333333333333	0.666666666666667	0.333333333333333	0.166666666666667	0	0	0	0.333333333333333	0.166666666666667	0	0.166666666666667	0.166666666666667	0	0.166666666666667	0	0	0.333333333333333
	Het 5	0	0.166666666666667	0.166666666666667	0	0	0	0	0	0	0	0	0	0	0	0.166666666666667	0	0	0.166666666666667	0	0.166666666666667	0.333333333333333	0.666666666666667	0.500000000000000	0.333333333333333	0.666666666666667	0.500000000000000	0.500000000000000	0	0	0	0.166666666666667	0	0	0	0	0	0	0	0.166666666666667	0.166666666666667	0	0.166666666666667	0	0	0	0	0	0
	Het 6	0.0416666666666667	0.166666666666667	0.125000000000000	0.0833333333333333	0.125000000000000	0.125000000000000	0	0.0416666666666667	0.166666666666667	0.0833333333333333	0.0833333333333333	0.0833333333333333	0.125000000000000	0.166666666666667	0.166666666666667	0.0416666666666667	0	0.166666666666667	0.166666666666667	0.0416666666666667	0.291666666666667	1.33333333333333	2.25000000000000	2.50000000000000	1.87500000000000	1.62500000000000	1.70833333333333	0.708333333333333	0.541666666666667	0.583333333333333	0.541666666666667	0.625000000000000	0.333333333333333	0.625000000000000	0.791666666666667	0.791666666666667	0.583333333333333	0.708333333333333	0.791666666666667	0.916666666666667	0.833333333333333	0.916666666666667	0.750000000000000	0.916666666666667	0.625000000000000	0.458333333333333	0.541666666666667	0.666666666666667
	Wt mean	0.0173611111111111	0.0208333333333333	0.0312500000000000	0.0138888888888889	0.0277777777777778	0.0243055555555556	0.0520833333333333	0.0208333333333333	0.0173611111111111	0.0520833333333333	0.0416666666666667	0	0.0208333333333333	0.0173611111111111	0.0173611111111111	0.00694444444444444	0.00694444444444444	0.0312500000000000	0.0520833333333333	0.0486111111111111	0.645833333333333	1.55902777777778	2.27083333333333	3.17361111111111	3.73958333333333	2.68055555555556	2.18402777777778	1.50347222222222	1.01736111111111	1.03472222222222	1.33333333333333	1.38541666666667	1.26736111111111	1.42361111111111	1.20833333333333	1.10763888888889	1.22222222222222	1.00347222222222	0.961805555555556	0.756944444444444	0.482638888888889	0.753472222222222	0.621527777777778	0.430555555555556	0.486111111111111	0.465277777777778	0.430555555555556	0.444444444444444
	Wt SEM	0.0116646587463342	0.0208333333333333	0.0152484386398208	0.0138888888888889	0.0209980262782904	0.0161267541736199	0.0269916028976444	0.0208333333333333	0.0116646587463342	0.0269916028976444	0.0272772362794990	0	0.0208333333333333	0.0116646587463342	0.0116646587463342	0.00694444444444444	0.00694444444444444	0.0219210117003813	0.0414802376927570	0.0266383364724158	0.436080463486867	0.801791244142952	0.860674972756940	0.848891635238223	0.923330418918385	0.688946490167366	0.662352473924121	0.380921700670159	0.333041270031346	0.368055555555556	0.578423212447783	0.639307952193695	0.581960248582612	0.633773299910159	0.537760641862630	0.444705946754126	0.520125179953701	0.379181474651248	0.347140367335807	0.321925749624979	0.208857640509315	0.309295184821257	0.285890339966027	0.283376124997670	0.268393055892844	0.267042043172736	0.266383364724158	0.196978946761760
	Wt mean smoothed	0.0173611111111111	0.0231481481481482	0.0222222222222222	0.0236111111111111	0.0298611111111111	0.0277777777777778	0.0284722222222222	0.0333333333333333	0.0368055555555556	0.0263888888888889	0.0263888888888889	0.0263888888888889	0.0194444444444444	0.0125000000000000	0.0138888888888889	0.0159722222222222	0.0229166666666667	0.0291666666666667	0.156944444444444	0.467361111111111	0.915277777777778	1.53958333333333	2.27777777777778	2.68472222222222	2.80972222222222	2.65625000000000	2.22500000000000	1.68402777777778	1.41458333333333	1.25486111111111	1.20763888888889	1.28888888888889	1.32361111111111	1.27847222222222	1.24583333333333	1.19305555555556	1.10069444444444	1.01041666666667	0.885416666666667	0.791666666666667	0.715277777777778	0.609027777777778	0.554861111111111	0.551388888888889	0.486805555555556	0.451388888888889	0.459027777777778	0.432638888888889
	Wt SEM smoothed	0.0116646587463342	0.0159154769064961	0.0165266691773335	0.0174190882627907	0.0186507421756529	0.0197677211143554	0.0193228750858444	0.0205215904097153	0.0227516868308911	0.0173533662513622	0.0173533662513622	0.0173533662513622	0.0142879774211001	0.0102214190540892	0.0116103079429781	0.0118278436163877	0.0177909594056723	0.0207856949508886	0.106612898759373	0.265582258699075	0.433333050910386	0.594815330419480	0.774153746908673	0.824726952244773	0.796839198201007	0.700888543783651	0.597718470742275	0.486663498069710	0.464558842525793	0.459949938179708	0.500157647762198	0.560304053737961	0.594245070999376	0.567501617860644	0.543665063412645	0.503109308626373	0.445782722111502	0.402615743663972	0.355446082415010	0.313280083388521	0.294621856451477	0.281869007983850	0.271162469237423	0.282799349770107	0.274216985750687	0.256434707109833	0.253391227255331	0.236679729303486
	Mut mean	0.00694444444444444	0.0555555555555556	0.0486111111111111	0.0138888888888889	0.0208333333333333	0.0486111111111111	0	0.00694444444444444	0.0555555555555556	0.0416666666666667	0.0138888888888889	0.0138888888888889	0.0208333333333333	0.0277777777777778	0.0555555555555556	0.00694444444444444	0	0.0555555555555556	0.0277777777777778	0.0625000000000000	0.409722222222222	1.41666666666667	2.20833333333333	1.58333333333333	1.22916666666667	0.909722222222222	1.34027777777778	0.506944444444444	0.395833333333333	0.486111111111111	0.340277777777778	0.409722222222222	0.333333333333333	0.270833333333333	0.187500000000000	0.270833333333333	0.236111111111111	0.256944444444444	0.354166666666667	0.375000000000000	0.250000000000000	0.430555555555556	0.319444444444445	0.263888888888889	0.270833333333333	0.104166666666667	0.201388888888889	0.194444444444444
	Mut SEM	0.00694444444444445	0.0351364184463153	0.0312113959086726	0.0138888888888889	0.0208333333333333	0.0312113959086726	0	0.00694444444444445	0.0351364184463153	0.0284637521276656	0.0138888888888889	0.0138888888888889	0.0208333333333333	0.0277777777777778	0.0351364184463153	0.00694444444444445	0	0.0351364184463153	0.0277777777777778	0.0335927406179106	0.291550902952376	0.938625867168873	0.962671341170553	0.609720640342165	0.335021765462087	0.242101301366715	0.429310475725787	0.150776027583390	0.165883576978287	0.133362265379531	0.0778893049600553	0.157533310214572	0.142724806429613	0.106365677769699	0.125346741304094	0.135122543832818	0.152777777777778	0.124729645906261	0.153564891579833	0.160655486010236	0.159571184626056	0.155778609920111	0.152777777777778	0.152777777777778	0.122545343082106	0.0758821576647096	0.128387734982074	0.109007871501937
	Mut mean smoothed	0.00694444444444444	0.0370370370370370	0.0291666666666667	0.0375000000000000	0.0263888888888889	0.0180555555555556	0.0263888888888889	0.0305555555555556	0.0236111111111111	0.0263888888888889	0.0291666666666667	0.0236111111111111	0.0263888888888889	0.0250000000000000	0.0222222222222222	0.0291666666666667	0.0291666666666667	0.0305555555555556	0.111111111111111	0.394444444444445	0.825000000000000	1.13611111111111	1.36944444444444	1.46944444444444	1.45416666666667	1.11388888888889	0.876388888888889	0.727777777777778	0.613888888888889	0.427777777777778	0.393055555555556	0.368055555555556	0.308333333333333	0.294444444444444	0.259722222222222	0.244444444444444	0.261111111111111	0.298611111111111	0.294444444444444	0.333333333333333	0.345833333333333	0.327777777777778	0.306944444444444	0.277777777777778	0.231944444444444	0.206944444444444	0.179166666666667	0.162500000000000
	Mut SEM smoothed	0.00694444444444445	0.0244307529331441	0.0216028962043309	0.0264562864971765	0.0194290028079135	0.0145756125150678	0.0188251184265531	0.0203512021854196	0.0168867007814628	0.0196644785592406	0.0224422563370184	0.0209705282033109	0.0223050614670408	0.0209161725781520	0.0181383948003742	0.0209990118229706	0.0209990118229706	0.0206902762572896	0.0776115679588759	0.265336741392651	0.450843725937498	0.567232298450375	0.627518103419211	0.617628183102078	0.515765104813461	0.353386042096029	0.264618629423253	0.224286729406742	0.191444330125410	0.137088897023167	0.135478652792411	0.123575072950694	0.121971968135607	0.133418615910159	0.132467509422800	0.128868477318130	0.138308320080157	0.145370069021385	0.150259797180033	0.150859963608499	0.156469589982803	0.156312167222392	0.148690138636766	0.131952333244496	0.126474158256889	0.117720177001721	0.106288970866230	0.105715579943717
	0.5 ms Gap
	Wt 1	0	0	0	0	0	0	0	0	0	1	0	0	0	0	0	0	0	0	0	0	0	1	0	0	0	0	1	3	2	2	1	0	0	0	1	0	1	0	1	1	0	0	2	0	0	1	0	0
	Wt 2	0	0	0	0	0	0	0	0	0	0	0	0	0	0	0	0	0	0	0	0	0	0	0	0	0	0	0	0	0	0	0.500000000000000	0.500000000000000	0	0	0	0	0	0	0	0	0	0	0	0.500000000000000	0	0	0.500000000000000	0
	Wt 3	1	0	2	1	0	1	0	0	0	0	0	0	0	0	0	0	0	1	0	0	0	0	1	0	0	0	0	2	0	0	1	0	2	0	0	0	0	0	0	0	0	0	1	1	0	0	0	0
	Wt 4	0	0	0	0	0	0	0	0	0	0	0	0	0	0	0	0	0	0	0	0	0	0	0	0.500000000000000	0.500000000000000	1	2.50000000000000	2.50000000000000	2	2.50000000000000	3	3	3.50000000000000	2.50000000000000	2	2.50000000000000	1.50000000000000	2.50000000000000	3	2.50000000000000	3	2.50000000000000	0.500000000000000	1	3	1	1	2
	Wt 5	0	0	0	0	0	0	0.333333333333333	0	0	0.333333333333333	0	0	0	0	0	0.333333333333333	0	0.333333333333333	0.333333333333333	0.333333333333333	0	0.666666666666667	0.333333333333333	0.333333333333333	0.333333333333333	1	0.333333333333333	1	2	2	2	1.66666666666667	2.66666666666667	1.33333333333333	2	1.66666666666667	3.33333333333333	1.66666666666667	1	0	1.33333333333333	1	0.333333333333333	0.333333333333333	0	0.333333333333333	1	0.333333333333333
	Wt 6	0	0	0	0	0.500000000000000	0	0	0	0	0	0	0	0	0	0	0	0	0	0	0	0	0	0	0	0.500000000000000	0.500000000000000	1	2	5.50000000000000	1.50000000000000	1	0	0	1	0	0	0	0	0	0	0.500000000000000	0	0	0	0.500000000000000	0	0	0
	Wt 7	0	0	0	0	0	0	0	0	0	0	0	0	0	0	0	0	0	0	0	0	0	0	0	0	0	0	1	1	2	2	1	0	1	0	0	2	0	0	0	0	0	0	0	0	0	0	0	0
	Wt 8	0	0	0	0	0	0	0	0	0	1	0	0	0	0	0	0	0	0	0	0	0	0	0	0	0	0	1	0	1	0	0	0	0	0	1	0	0	0	0	0	0	0	0	0	0	0	0	0
	Het 1	0	0	0	0	0	0	0	0	0	0	0	0	0	0	0	0	0	0	0	0	0	0	0	0	0	0	0	0	0	1	0	0	0	1	0	0	0	0	0	0	0	0	0	0	0	0	0	0
	Het 2	0	0	0	0	0	0	0	0	0	0	0	0	0	0	0	0	0	0	0	0	0	0	0	0	0	1	1	0	0	0	0	0	0	0	1	0	0	0	0	0	0	0	0	0	0	1	0	0
	Het 3	0	0	1	0	0	0	0	0	1	0	0	2	0	0	0	0	0	0	0	0	0	0	1	0	0	0	1	0	0	0	1	1	1	1	1	0	1	0	1	1	0	0	0	2	2	0	1	2
	Het 4	0	0	0	0	0	0	0	0	0	0	0	0	0	0	0	0	0	0	0	0	0	0	0	0	0	0	0	0	0	0	0	0	0	0	0	0	0	0	0	0	0	0	0	0	0	0	0	0
	Het 5	0	0	0	0	0	0	0	0	0	0	0	0	0	0	0	0	0	0	0	0	0	0	1	0	1	0	0	0	0	0	0	0	0	0	0	0	0	0	0	0	0	0	0	1	0	0	0	0
	Het 6	0	0	0	0	0	0	0	0	0	0	0	0	0.250000000000000	0	0	0	0	0	0	0	0	0	0.250000000000000	0	0	0	0	0.250000000000000	0.250000000000000	0.250000000000000	0.250000000000000	0.250000000000000	0.250000000000000	1.25000000000000	0	0.500000000000000	0.750000000000000	0.250000000000000	0.500000000000000	0.500000000000000	0.250000000000000	0.250000000000000	0.250000000000000	0.250000000000000	0.750000000000000	0.250000000000000	0	0.250000000000000
	Wt mean	0.125000000000000	0	0.250000000000000	0.125000000000000	0.0625000000000000	0.125000000000000	0.0416666666666667	0	0	0.291666666666667	0	0	0	0	0	0.0416666666666667	0	0.166666666666667	0.0416666666666667	0.0416666666666667	0	0.208333333333333	0.166666666666667	0.104166666666667	0.166666666666667	0.312500000000000	0.854166666666667	1.43750000000000	1.81250000000000	1.25000000000000	1.18750000000000	0.645833333333333	1.14583333333333	0.604166666666667	0.750000000000000	0.770833333333333	0.729166666666667	0.520833333333333	0.625000000000000	0.437500000000000	0.604166666666667	0.437500000000000	0.479166666666667	0.354166666666667	0.437500000000000	0.291666666666667	0.312500000000000	0.291666666666667
	Wt SEM	0.125000000000000	0	0.250000000000000	0.125000000000000	0.0625000000000000	0.125000000000000	0.0416666666666667	0	0	0.159830018834495	0	0	0	0	0	0.0416666666666667	0	0.125988157669742	0.0416666666666667	0.0416666666666667	0	0.139975904956010	0.125988157669742	0.0699879524780050	0.0833333333333333	0.161949617385867	0.284237876847757	0.394578210606863	0.611916631810016	0.377964473009227	0.326473308906825	0.393949149687726	0.497451341642162	0.330249875334920	0.313391585264004	0.384389719359410	0.424845326662895	0.349939762390025	0.375000000000000	0.319563038717380	0.380498706795458	0.319563038717380	0.250866553724840	0.155703409042004	0.371261122969496	0.159830018834495	0.161949617385867	0.247507415312998
	Wt mean smoothed	0.125000000000000	0.125000000000000	0.112500000000000	0.112500000000000	0.120833333333333	0.0708333333333333	0.0458333333333333	0.0916666666666667	0.0666666666666667	0.0583333333333333	0.0583333333333333	0.0583333333333333	0	0.00833333333333333	0.00833333333333333	0.0416666666666667	0.0500000000000000	0.0583333333333333	0.0500000000000000	0.0916666666666667	0.0916666666666667	0.104166666666667	0.129166666666667	0.191666666666667	0.320833333333333	0.575000000000000	0.916666666666667	1.13333333333333	1.30833333333333	1.26666666666667	1.20833333333333	0.966666666666667	0.866666666666667	0.783333333333333	0.800000000000000	0.675000000000000	0.679166666666667	0.616666666666667	0.583333333333333	0.525000000000000	0.516666666666667	0.462500000000000	0.462500000000000	0.400000000000000	0.375000000000000	0.337500000000000	0.325000000000000	0.275000000000000
	Wt SEM smoothed	0.125000000000000	0.125000000000000	0.112500000000000	0.112500000000000	0.120833333333333	0.0708333333333334	0.0458333333333333	0.0652993371002323	0.0402993371002323	0.0319660037668989	0.0319660037668989	0.0319660037668989	0	0.00833333333333333	0.00833333333333333	0.0335309648672818	0.0418642982006152	0.0501976315339485	0.0418642982006152	0.0698594791918172	0.0698594791918172	0.0755237363540848	0.0838570696874182	0.116246993164591	0.145099387542941	0.198817398130365	0.307203133996767	0.366129361931946	0.399034100236138	0.420976354804132	0.441550981011191	0.385217629716172	0.372303052167128	0.383886334257645	0.390065569652678	0.360563253802251	0.369513278735267	0.370747569425942	0.369969366913152	0.348912909324049	0.329098267591012	0.285238949399412	0.295578566249836	0.251444828657643	0.219922144391340	0.219250316708972	0.237611117963171	0.189664107409729
	Mut mean	0	0	0.166666666666667	0	0	0	0	0	0.166666666666667	0	0	0.333333333333333	0.0416666666666667	0	0	0	0	0	0	0	0	0	0.375000000000000	0	0.166666666666667	0.166666666666667	0.333333333333333	0.0416666666666667	0.0416666666666667	0.208333333333333	0.208333333333333	0.208333333333333	0.208333333333333	0.541666666666667	0.333333333333333	0.0833333333333333	0.291666666666667	0.0416666666666667	0.250000000000000	0.250000000000000	0.0416666666666667	0.0416666666666667	0.0416666666666667	0.541666666666667	0.458333333333333	0.208333333333333	0.166666666666667	0.375000000000000
	Mut SEM	0	0	0.166666666666667	0	0	0	0	0	0.166666666666667	0	0	0.333333333333333	0.0416666666666667	0	0	0	0	0	0	0	0	0	0.201556443707464	0	0.166666666666667	0.166666666666667	0.210818510677892	0.0416666666666667	0.0416666666666667	0.163511807252905	0.163511807252905	0.163511807252905	0.163511807252905	0.245090686164212	0.210818510677892	0.0833333333333333	0.187268375452035	0.0416666666666667	0.170782512765993	0.170782512765993	0.0416666666666667	0.0416666666666667	0.0416666666666667	0.331767153956573	0.331767153956573	0.163511807252905	0.166666666666667	0.327554066783893
	Mut mean smoothed	0	0.0555555555555556	0.0333333333333333	0.0333333333333333	0.0333333333333333	0	0.0333333333333333	0.0333333333333333	0.0333333333333333	0.100000000000000	0.108333333333333	0.0750000000000000	0.0750000000000000	0.0750000000000000	0.00833333333333333	0	0	0	0	0	0.0750000000000000	0.0750000000000000	0.108333333333333	0.141666666666667	0.208333333333333	0.141666666666667	0.150000000000000	0.158333333333333	0.166666666666667	0.141666666666667	0.175000000000000	0.275000000000000	0.300000000000000	0.275000000000000	0.291666666666667	0.258333333333333	0.200000000000000	0.183333333333333	0.175000000000000	0.125000000000000	0.125000000000000	0.183333333333333	0.225000000000000	0.258333333333333	0.283333333333333	0.350000000000000	0.308333333333333	0.216666666666667
	Mut SEM smoothed	0	0.0555555555555556	0.0333333333333333	0.0333333333333333	0.0333333333333333	0	0.0333333333333333	0.0333333333333333	0.0333333333333333	0.100000000000000	0.108333333333333	0.0750000000000000	0.0750000000000000	0.0750000000000000	0.00833333333333334	0	0	0	0	0	0.0403112887414928	0.0403112887414928	0.0736446220748261	0.106977955408159	0.149141657543738	0.117163702135578	0.125497035468912	0.124866063586159	0.124235091703407	0.114773751018410	0.139142779135657	0.179827583035166	0.189288923720164	0.173253228936250	0.178004542576076	0.153635514458828	0.138773879779184	0.130766680196804	0.122433346863471	0.0933130051063973	0.0933130051063973	0.125509933344513	0.157706861582629	0.182075889699877	0.207075889699877	0.264253369723322	0.264566605598674	0.198213174807360
	1 ms Gap
	Wt 1	0	0	0	0	0	0	0	0	0	0	0	0	0	0	0	0	0	0	0	0	0	0	1	0	0	0	1	0	2	1	0	1	0	2	1	0	1	1	0	0	1	1	0	0	0	0	0	0
	Wt 2	0	0	0	0	0	0	0	0.500000000000000	0	0	0	0	0	0	0	0	0	0	0	0	0	0	0	0	0	0	0	0	0	0	0.500000000000000	0.500000000000000	0	0	0.500000000000000	0	0	1	1	0.500000000000000	1	0.500000000000000	0	0	1	0.500000000000000	0	0.500000000000000
	Wt 3	0	0	0	1	0	0	0	0	0	0	0	1	0	0	0	1	0	0	0	0	0	0	0	1	0	0	0	1	0	0	1	1	1	0	3	0	0	0	0	1	0	0	0	0	0	0	0	1
	Wt 4	0	0	0	0	0	0	0	0	0	0	0	0	0	0	0	0	0	0	0	0	0	0	0	0	1.50000000000000	0.500000000000000	2.50000000000000	3	3	2	3.50000000000000	2	4	2	3.50000000000000	2.50000000000000	3.50000000000000	1.50000000000000	3.50000000000000	3	2.50000000000000	3	2	2	1.50000000000000	2.50000000000000	2	2
	Wt 5	0	0	0	0	0.333333333333333	0	0	0	0	0	0	0	0	0	0	0	0	0	0	0	0	0	0	0	0.333333333333333	0.333333333333333	0	0.333333333333333	1.33333333333333	1.66666666666667	1.66666666666667	1	1.66666666666667	1.33333333333333	1.33333333333333	1	1.33333333333333	1.66666666666667	0.666666666666667	1.33333333333333	1.33333333333333	0.666666666666667	0.666666666666667	0.666666666666667	0.666666666666667	1	0.333333333333333	0.333333333333333
	Wt 6	0	0	0	0	0	0	0	0	0	0	0	0	0	0	0	0	0	0	0	0	0	0	0	0	0.500000000000000	0	1.50000000000000	2	5	2.50000000000000	0	0	0	1	0.500000000000000	0	0.500000000000000	0	0.500000000000000	0.500000000000000	0	0	0.500000000000000	0	0	0	0.500000000000000	0
	Wt 7	0	0	0	0	0	0	0	1	0	0	0	0	0	0	0	0	0	0	0	0	0	0	0	0	0	0	0	5	2	0	0	0	0	0	1	0	0	0	0	0	0	0	0	0	0	0	0	0
	Wt 8	0	0	0	0	0	0	0	0	0	0	0	0	0	0	0	0	0	0	0	0	0	0	0	0	0	0	0	0	0	0	1	2	0	1	0	0	0	0	0	0	0	0	0	1	0	0	1	0
	Het 1	0	0	0	0	0	0	0	0	0	0	0	0	0	0	0	0	0	0	0	0	0	0	0	0	0	0	0	0	0	1	0	0	0	0	0	1	0	0	0	0	0	0	0	0	0	0	0	0
	Het 2	0	0	0	0	0	0	0	0	0	0	0	0	0	0	0	0	0	0	0	0	0	0	0	0	0	1	1	0	0	0	0	0	0	0	0	0	0	0	0	0	0	0	0	0	0	0	0	0
	Het 3	0	0	1	0	0	0	1	0	0	0	1	1	0	0	0	0	0	0	0	0	0	0	1	0	1	0	0	0	0	0	1	0	1	0	2	1	0	2	1	1	0	0	0	1	0	0	0	0
	Het 4	0	0	0	0	0	0	0	0	0	0	0	0	0	0	0	0	0	0	0	0	0	0	0	0	0	0	0	1	1	2	2	3	1	0	0	1	0	0	0	0	0	1	0	1	0	0	1	0
	Het 5	0	0	0	0	0	0	0	0	0	0	0	0	0	0	0	0	0	0	0	0	0	0	0	0	1	0	0	0	0	0	0	0	0	0	0	0	0	0	0	0	0	0	0	0	0	0	0	0
	Het 6	0	0	0	0.250000000000000	0	0.250000000000000	0.250000000000000	0.250000000000000	0	0	0.250000000000000	0	0	0.250000000000000	0.250000000000000	0	0	0	0.250000000000000	0	0	0	0.250000000000000	0	0.250000000000000	0.250000000000000	0	0	0.250000000000000	0.500000000000000	1	1	0.750000000000000	0.250000000000000	0.750000000000000	0	0.250000000000000	0	0.750000000000000	0.500000000000000	0.250000000000000	0.500000000000000	0	0.250000000000000	0	0	0.500000000000000	0.250000000000000
	Wt mean	0	0	0	0.125000000000000	0.0416666666666667	0	0	0.187500000000000	0	0	0	0.125000000000000	0	0	0	0.125000000000000	0	0	0	0	0	0	0.125000000000000	0.125000000000000	0.291666666666667	0.104166666666667	0.625000000000000	1.41666666666667	1.66666666666667	0.895833333333333	0.958333333333333	0.937500000000000	0.833333333333333	0.916666666666667	1.35416666666667	0.437500000000000	0.791666666666667	0.645833333333333	0.708333333333333	0.791666666666667	0.729166666666667	0.645833333333333	0.395833333333333	0.458333333333333	0.395833333333333	0.500000000000000	0.479166666666667	0.479166666666667
	Wt SEM	0	0	0	0.125000000000000	0.0416666666666667	0	0	0.131526070202288	0	0	0	0.125000000000000	0	0	0	0.125000000000000	0	0	0	0	0	0	0.125000000000000	0.125000000000000	0.185672309053360	0.0699879524780050	0.337400779065914	0.641643475152946	0.620419724799780	0.368579291936544	0.421107289424381	0.274471895516775	0.503952630678970	0.300462606288666	0.440325344183319	0.319563038717380	0.428116491341703	0.256729854621484	0.421107289424381	0.360155940652520	0.321111505876618	0.362472631698117	0.247882900861844	0.259253354052173	0.208779284610662	0.313391585264004	0.250866553724839	0.250866553724839
	Wt mean smoothed	0	0	0.0333333333333333	0.0333333333333333	0.0333333333333333	0.0708333333333333	0.0458333333333333	0.0375000000000000	0.0375000000000000	0.0625000000000000	0.0250000000000000	0.0250000000000000	0.0250000000000000	0.0500000000000000	0.0250000000000000	0.0250000000000000	0.0250000000000000	0.0250000000000000	0	0	0.0250000000000000	0.0500000000000000	0.108333333333333	0.129166666666667	0.254166666666667	0.512500000000000	0.820833333333333	0.941666666666667	1.11250000000000	1.17500000000000	1.05833333333333	0.908333333333333	1	0.895833333333334	0.866666666666667	0.829166666666667	0.787500000000000	0.675000000000000	0.733333333333333	0.704166666666667	0.654166666666667	0.604166666666667	0.525000000000000	0.479166666666667	0.445833333333333	0.462500000000000	0.404166666666667	0.408333333333333
	Wt SEM smoothed	0	0	0.0333333333333333	0.0333333333333333	0.0333333333333333	0.0596385473737909	0.0346385473737909	0.0263052140404576	0.0263052140404576	0.0513052140404576	0.0250000000000000	0.0250000000000000	0.0250000000000000	0.0500000000000000	0.0250000000000000	0.0250000000000000	0.0250000000000000	0.0250000000000000	0	0	0.0250000000000000	0.0500000000000000	0.0871344618106720	0.101132052306273	0.168612208119456	0.271940903150045	0.371024848110001	0.407606244686638	0.477830112075913	0.465244335366085	0.437706166471290	0.373714742769067	0.388063953218422	0.367755103077022	0.398484022242007	0.349039467030510	0.373168403657653	0.357134522951493	0.357444216383341	0.344315444454624	0.342546053702696	0.310175266628254	0.279899935419883	0.278355951297360	0.256034735702705	0.256631466275304	0.221447462131536	0.253960528830747
	Mut mean	0	0	0.166666666666667	0.0416666666666667	0	0.0416666666666667	0.208333333333333	0.0416666666666667	0	0	0.208333333333333	0.166666666666667	0	0.0416666666666667	0.0416666666666667	0	0	0	0.0416666666666667	0	0	0	0.208333333333333	0	0.375000000000000	0.208333333333333	0.166666666666667	0.166666666666667	0.208333333333333	0.583333333333333	0.666666666666667	0.666666666666667	0.458333333333333	0.0416666666666667	0.458333333333333	0.500000000000000	0.0416666666666667	0.333333333333333	0.291666666666667	0.250000000000000	0.0416666666666667	0.250000000000000	0	0.375000000000000	0	0	0.250000000000000	0.0416666666666667
	Mut SEM	0	0	0.166666666666667	0.0416666666666667	0	0.0416666666666667	0.163511807252905	0.0416666666666667	0	0	0.163511807252905	0.166666666666667	0	0.0416666666666667	0.0416666666666667	0	0	0	0.0416666666666667	0	0	0	0.163511807252905	0	0.201556443707464	0.163511807252905	0.166666666666667	0.166666666666667	0.163511807252905	0.327023614505810	0.333333333333333	0.494413232473044	0.208333333333333	0.0416666666666667	0.331767153956573	0.223606797749979	0.0416666666666667	0.333333333333333	0.187268375452035	0.170782512765993	0.0416666666666667	0.170782512765993	0	0.201556443707464	0	0	0.170782512765993	0.0416666666666667
	Mut mean smoothed	0	0.0555555555555556	0.0416666666666667	0.0500000000000000	0.0916666666666667	0.0666666666666667	0.0583333333333333	0.0583333333333333	0.0916666666666667	0.0833333333333333	0.0750000000000000	0.0833333333333333	0.0916666666666667	0.0500000000000000	0.0166666666666667	0.0166666666666667	0.0166666666666667	0.00833333333333333	0.00833333333333333	0.00833333333333333	0.0500000000000000	0.0416666666666667	0.116666666666667	0.158333333333333	0.191666666666667	0.183333333333333	0.225000000000000	0.266666666666667	0.358333333333333	0.458333333333333	0.516666666666667	0.483333333333333	0.458333333333333	0.425000000000000	0.300000000000000	0.275000000000000	0.325000000000000	0.283333333333333	0.191666666666667	0.233333333333333	0.166666666666667	0.183333333333333	0.133333333333333	0.125000000000000	0.125000000000000	0.133333333333333	0.0750000000000000	0.108333333333333
	Mut SEM smoothed	0	0.0555555555555556	0.0416666666666667	0.0500000000000000	0.0827023614505810	0.0577023614505810	0.0493690281172476	0.0493690281172476	0.0737380562344953	0.0743690281172477	0.0660356947839143	0.0743690281172477	0.0827023614505810	0.0500000000000000	0.0166666666666667	0.0166666666666667	0.0166666666666667	0.00833333333333334	0.00833333333333334	0.00833333333333334	0.0410356947839143	0.0327023614505810	0.0730136501920737	0.105716011642655	0.139049344975988	0.139680316858740	0.172382678309321	0.197476112468991	0.231440417685076	0.296989730846352	0.305323064179685	0.280954036062438	0.281902743952590	0.259957436835919	0.169408123674644	0.194408123674644	0.223528465431718	0.191331537193602	0.154943510976939	0.180766680196804	0.114100013530138	0.116957627181223	0.0828011246280248	0.0744677912946914	0.0744677912946914	0.0828011246280248	0.0591565025531987	0.0924898358865320
	2 ms Gap
	Wt 1	0	0	0	0	0	0	0	0	1	0	0	0	0	0	0	0	0	0	0	0	0	0	1	1	0	0	0	3	4	2	1	0	1	1	1	1	2	0	1	0	1	0	1	0	0	0	0	0
	Wt 2	0	0	0	0	0	0	0	0	0	0	0	0	0	0	0.500000000000000	0	0.500000000000000	0	0	0	0	0.500000000000000	0.500000000000000	0	0	0	0	0	0	0	0	0.500000000000000	0	0	0	1	1	1	0.500000000000000	0.500000000000000	0.500000000000000	1.50000000000000	2	0.500000000000000	0	0	1	0.500000000000000
	Wt 3	0	0	0	0	1	0	0	0	0	0	1	0	0	0	1	0	2	0	0	1	1	0	0	0	1	0	0	1	0	1	0	1	0	2	1	1	0	1	1	0	1	0	1	0	1	1	1	1
	Wt 4	0	0	0	0	0	0	0	0	0	0	0	0	0	0	0	0	0	0	0	0	0	0	0	0.500000000000000	0	1	2.50000000000000	2.50000000000000	2	3	4.50000000000000	5	3.50000000000000	5	5	2.50000000000000	5	4	4	2	3.50000000000000	3	3	1.50000000000000	2	3	2	1.50000000000000
	Wt 5	0	0	0	0	0	0	0	0	0	0.333333333333333	0.333333333333333	0.333333333333333	0.666666666666667	0.333333333333333	0.333333333333333	0.333333333333333	0.333333333333333	0	0	0	0	0	0	0	1	1.33333333333333	0.333333333333333	0.333333333333333	1.33333333333333	1.33333333333333	2	3	2	2	1.66666666666667	1.33333333333333	1.66666666666667	1	0.666666666666667	1	0.333333333333333	1	0.333333333333333	1.66666666666667	0.666666666666667	0	0.333333333333333	0
	Wt 6	0	0	0	0	0	0	0	0.500000000000000	0	0.500000000000000	0	0.500000000000000	0	0	0.500000000000000	0	0	0	0	0	0	0	0	0	0	0	1.50000000000000	1.50000000000000	4	5	4	0	0	0.500000000000000	0.500000000000000	1	0	0	0	0	0	0	0	0	0	0	0.500000000000000	0
	Wt 7	0	0	0	0	0	0	0	0	0	0	0	0	0	0	0	0	0	0	0	0	0	0	0	0	0	0	1	4	5	2	4	1	0	0	1	0	0	0	0	0	0	0	0	0	0	0	0	0
	Wt 8	0	0	0	0	0	0	0	0	0	0	0	0	0	0	0	0	0	0	0	0	0	0	0	0	0	1	0	0	0	0	0	0	0	0	0	0	0	0	0	0	0	0	1	1	0	0	1	0
	Het 1	0	0	0	0	0	0	0	0	0	0	0	0	0	0	0	0	0	0	0	0	0	0	0	0	0	0	0	0	0	0	0	0	0	0	1	0	0	0	0	0	0	0	0	0	0	0	0	0
	Het 2	0	0	0	0	0	0	0	0	0	0	0	0	0	0	0	0	0	0	0	0	0	0	0	0	0	1	0	1	0	0	0	0	0	1	0	0	0	0	0	0	0	0	0	0	0	0	0	0
	Het 3	0	1	0	0	0	1	1	0	2	1	1	0	0	0	0	0	0	0	0	0	0	0	0	0	1	0	1	0	2	0	0	1	0	0	0	2	0	1	2	0	1	0	0	0	0	1	0	0
	Het 4	0	0	0	0	0	0	0	0	0	0	0	0	0	0	0	0	0	0	0	0	0	0	0	0	0	0	0	0	0	1	1	0	0	1	0	0	0	0	0	0	0	0	0	0	1	2	0	0
	Het 5	0	0	0	0	0	0	0	0	0	0	0	0	0	0	0	0	0	0	0	0	0	0	0	0	0	0	0	0	0	0	0	0	0	0	0	0	0	0	1	0	1	0	0	0	0	0	0	0
	Het 6	0	0	0	0	0.250000000000000	0	0.250000000000000	0	0.250000000000000	0	0.250000000000000	0	0.250000000000000	0	0	0.250000000000000	0	0	0	0	0	0	0	0.250000000000000	0.250000000000000	0.250000000000000	0.250000000000000	0	0	0.750000000000000	0.250000000000000	0.750000000000000	0.750000000000000	0	0.750000000000000	0.250000000000000	0	0.500000000000000	0.500000000000000	0.250000000000000	0.250000000000000	0.250000000000000	0.500000000000000	0	0.250000000000000	0.500000000000000	0	0
	Wt mean	0	0	0	0	0.125000000000000	0	0	0.0625000000000000	0.125000000000000	0.104166666666667	0.166666666666667	0.104166666666667	0.0833333333333333	0.0416666666666667	0.291666666666667	0.0416666666666667	0.354166666666667	0	0	0.125000000000000	0.125000000000000	0.0625000000000000	0.187500000000000	0.187500000000000	0.250000000000000	0.416666666666667	0.666666666666667	1.54166666666667	2.04166666666667	1.79166666666667	1.93750000000000	1.31250000000000	0.812500000000000	1.31250000000000	1.27083333333333	0.979166666666667	1.20833333333333	0.875000000000000	0.895833333333333	0.437500000000000	0.791666666666667	0.687500000000000	1.04166666666667	0.583333333333333	0.458333333333333	0.500000000000000	0.729166666666667	0.375000000000000
	Wt SEM	0	0	0	0	0.125000000000000	0	0	0.0625000000000000	0.125000000000000	0.0699879524780050	0.125988157669742	0.0699879524780050	0.0833333333333333	0.0416666666666667	0.128907189450641	0.0416666666666667	0.244862894905674	0	0	0.125000000000000	0.125000000000000	0.0625000000000000	0.131526070202288	0.131526070202288	0.163663417676994	0.206539899677351	0.328838745641265	0.527751670198044	0.724945263396234	0.583970740188946	0.697172222010356	0.633425353590641	0.462306909499986	0.604577036329650	0.568639335998174	0.278953365562651	0.613788327610676	0.479490056503484	0.468170938630088	0.257694101601104	0.413979429747383	0.388880031078260	0.364264316209387	0.251976315339485	0.259253354052173	0.377964473009227	0.235570693396487	0.205938617761979
	Wt mean smoothed	0	0	0.0250000000000000	0.0250000000000000	0.0250000000000000	0.0375000000000000	0.0625000000000000	0.0583333333333333	0.0916666666666667	0.112500000000000	0.116666666666667	0.100000000000000	0.137500000000000	0.112500000000000	0.162500000000000	0.145833333333333	0.137500000000000	0.104166666666667	0.120833333333333	0.0625000000000000	0.100000000000000	0.137500000000000	0.162500000000000	0.220833333333333	0.341666666666667	0.612500000000000	0.983333333333333	1.29166666666667	1.59583333333333	1.72500000000000	1.57916666666667	1.43333333333333	1.32916666666667	1.13750000000000	1.11666666666667	1.12916666666667	1.04583333333333	0.879166666666667	0.841666666666667	0.737500000000000	0.770833333333333	0.708333333333333	0.712500000000000	0.654166666666667	0.662500000000000	0.529166666666667	0.529166666666667	0.520833333333333
	Wt SEM smoothed	0	0	0.0250000000000000	0.0250000000000000	0.0250000000000000	0.0375000000000000	0.0625000000000000	0.0514975904956010	0.0766952220295495	0.0906928125251505	0.0948594791918172	0.0781928125251505	0.0899766599196777	0.0731123617190626	0.108087350204596	0.0914206835379297	0.0830873502045964	0.0823059123144682	0.0989725789811349	0.0625000000000000	0.0888052140404576	0.115110428080915	0.122843111616314	0.139151091551784	0.192418840680037	0.271663960679188	0.390347799317978	0.474409263820368	0.572535728286969	0.633453049876844	0.620364097737233	0.596290452323916	0.593224171485762	0.509580400196221	0.505652995000228	0.509089624400927	0.481808404861015	0.419619357981601	0.446624570818547	0.401642911512064	0.378597763453244	0.335358838795124	0.335670689285338	0.328467697937706	0.297805830401352	0.266140690711870	0.290014351265317	0.289726556235139
	Mut mean	0	0.166666666666667	0	0	0.0416666666666667	0.166666666666667	0.208333333333333	0	0.375000000000000	0.166666666666667	0.208333333333333	0	0.0416666666666667	0	0	0.0416666666666667	0	0	0	0	0	0	0	0.0416666666666667	0.208333333333333	0.208333333333333	0.208333333333333	0.166666666666667	0.333333333333333	0.291666666666667	0.208333333333333	0.291666666666667	0.125000000000000	0.333333333333333	0.291666666666667	0.375000000000000	0	0.250000000000000	0.583333333333333	0.0416666666666667	0.375000000000000	0.0416666666666667	0.0833333333333333	0	0.208333333333333	0.583333333333333	0	0
	Mut SEM	0	0.166666666666667	0	0	0.0416666666666667	0.166666666666667	0.163511807252905	0	0.327554066783893	0.166666666666667	0.163511807252905	0	0.0416666666666667	0	0	0.0416666666666667	0	0	0	0	0	0	0	0.0416666666666667	0.163511807252905	0.163511807252905	0.163511807252905	0.166666666666667	0.333333333333333	0.187268375452035	0.163511807252905	0.187268375452035	0.125000000000000	0.210818510677892	0.187268375452035	0.327554066783893	0	0.170782512765993	0.327023614505810	0.0416666666666667	0.201556443707464	0.0416666666666667	0.0833333333333333	0	0.163511807252905	0.327023614505810	0	0
	Mut mean smoothed	0	0.0555555555555556	0.0416666666666667	0.0750000000000000	0.0833333333333333	0.0833333333333333	0.158333333333333	0.183333333333333	0.191666666666667	0.150000000000000	0.158333333333333	0.0833333333333333	0.0500000000000000	0.0166666666666667	0.0166666666666667	0.00833333333333333	0.00833333333333333	0.00833333333333333	0	0	0	0.00833333333333333	0.0500000000000000	0.0916666666666667	0.133333333333333	0.166666666666667	0.225000000000000	0.241666666666667	0.241666666666667	0.258333333333333	0.250000000000000	0.250000000000000	0.250000000000000	0.283333333333333	0.225000000000000	0.250000000000000	0.300000000000000	0.250000000000000	0.250000000000000	0.258333333333333	0.225000000000000	0.108333333333333	0.141666666666667	0.183333333333333	0.175000000000000	0.158333333333333	0.208333333333333	0.166666666666667
	Mut SEM smoothed	0	0.0555555555555556	0.0416666666666667	0.0750000000000000	0.0743690281172477	0.0743690281172477	0.139879841474026	0.164879841474026	0.164248869591274	0.131546508140693	0.139879841474026	0.0743690281172477	0.0410356947839143	0.0166666666666667	0.0166666666666667	0.00833333333333334	0.00833333333333334	0.00833333333333334	0	0	0	0.00833333333333334	0.0410356947839143	0.0737380562344953	0.106440417685076	0.139773751018410	0.198107084351743	0.202858397991569	0.202858397991569	0.207609711631395	0.199276378298062	0.174773413766973	0.174773413766974	0.207581865673171	0.170128190582764	0.179284693135963	0.202525713901546	0.173405372144472	0.148205847529187	0.156539180862520	0.139049344975988	0.0736446220748261	0.0980136501920737	0.123107084351743	0.114773751018410	0.0981070843517429	0.132263586904942	0.0995612254543606
	3 ms Gap
	Wt 1	0	0	0	0	0	0	0	0	0	1	0	0	1	1	1	0	0	0	0	0	0	1	0	0	0	0	0	0	0	6	3	1	0	1	3	1	1	2	0	2	0	0	0	0	0	0	0	0
	Wt 2	0	0	0	0	0	0	0	0	0	0	0	0	0	0	0	0	0	0	0	0	0	0	0	0	0	0	0	0	0	0	0	0	0	2	0	0.500000000000000	0	0	0.500000000000000	0.500000000000000	1	0.500000000000000	1.50000000000000	1.50000000000000	0.500000000000000	2	1	1.50000000000000
	Wt 3	0	0	0	0	0	0	0	0	0	0	0	0	1	0	1	1	0	0	0	1	0	0	0	0	0	0	0	0	1	0	0	1	1	1	2	2	2	1	1	1	1	0	0	1	0	1	1	1
	Wt 4	0	0	0	0	0.500000000000000	0	0	0	0	0	0	0	0	0	0	0	0	0	0.500000000000000	0	0	0	0	0	0	1	1	2.50000000000000	2	4	2.50000000000000	1.50000000000000	3	1.50000000000000	3	2	3.50000000000000	1.50000000000000	2	2	3	2	0.500000000000000	1.50000000000000	0.500000000000000	1.50000000000000	2	2.50000000000000
	Wt 5	0	0	0	0	0	0.333333333333333	0	0	0	0.333333333333333	0	0	0	0.333333333333333	0	0	0	0	0	0	0	0	0	0	0	0	1	1	1.33333333333333	1	2.66666666666667	2.33333333333333	3	2.33333333333333	0.666666666666667	1.33333333333333	1.33333333333333	0.333333333333333	1	1.33333333333333	0.333333333333333	0.666666666666667	1	1	0.666666666666667	0.666666666666667	0.666666666666667	0
	Wt 6	0	0	0	0	0	0	0	0	0	0	0	0	0	0	0	0	0	0	0	0	0	0	0	0	0	0	0	0.500000000000000	2	3	5	3	1	0.500000000000000	1	0	0.500000000000000	1	0	0	0.500000000000000	0	0	0	0	0	0	0.500000000000000
	Wt 7	0	0	0	0	0	0	0	0	0	0	0	0	0	0	0	0	0	0	0	0	0	0	0	0	0	0	0	0	5	6	2	0	0	1	0	1	1	0	0	0	0	0	0	0	0	0	0	0
	Wt 8	0	0	0	1	0	0	0	0	0	1	0	0	0	0	0	0	0	0	0	0	1	0	0	0	0	0	0	0	0	1	1	0	1	0	0	0	1	0	0	0	0	0	0	0	0	0	0	0
	Het 1	0	0	0	0	0	0	0	0	0	0	0	0	0	0	0	0	0	0	0	0	0	0	0	0	0	0	0	0	0	0	0	0	0	0	1	0	0	0	0	0	0	0	0	0	0	0	0	0
	Het 2	0	0	0	0	0	0	0	0	0	0	0	0	0	0	0	0	0	0	0	0	0	0	0	0	0	0	2	0	1	1	1	0	0	1	0	0	0	0	0	1	0	0	0	0	0	0	0	0
	Het 3	0	0	2	0	1	0	0	1	0	0	2	2	0	0	1	0	0	0	0	0	1	0	0	0	1	1	1	0	1	1	0	0	1	1	0	1	1	0	1	1	1	1	0	1	2	0	1	1
	Het 4	0	0	1	0	0	0	0	0	0	0	0	0	1	0	0	0	0	0	1	0	0	0	1	0	0	0	0	1	2	3	4	1	2	3	1	0	0	2	1	1	1	1	2	1	1	1	1	2
	Het 5	0	0	0	0	0	0	0	0	0	0	0	0	0	0	0	0	0	0	0	0	0	0	0	0	0	0	0	0	2	0	0	0	0	0	0	1	0	0	0	0	0	0	0	0	0	0	0	0
	Het 6	0.250000000000000	0.500000000000000	0	0	0.250000000000000	0	0	0	0	0	0.250000000000000	0	0.250000000000000	0	0	0.250000000000000	0	0.500000000000000	0	0	0	0.250000000000000	0	0.250000000000000	0	0.250000000000000	0	0.500000000000000	0.500000000000000	0.500000000000000	0.500000000000000	0.250000000000000	0.750000000000000	1	0.250000000000000	0.250000000000000	0	0	0.500000000000000	0.500000000000000	0.500000000000000	0.750000000000000	0.250000000000000	0.500000000000000	0	0.500000000000000	0.500000000000000	0.250000000000000
	Wt mean	0	0	0	0.125000000000000	0.0625000000000000	0.0416666666666667	0	0	0	0.291666666666667	0	0	0.250000000000000	0.166666666666667	0.250000000000000	0.125000000000000	0	0	0.0625000000000000	0.125000000000000	0.125000000000000	0.125000000000000	0	0	0	0.125000000000000	0.250000000000000	0.500000000000000	1.41666666666667	2.62500000000000	2.02083333333333	1.10416666666667	1.12500000000000	1.16666666666667	1.20833333333333	0.979166666666667	1.29166666666667	0.729166666666667	0.562500000000000	0.854166666666667	0.729166666666667	0.395833333333333	0.375000000000000	0.625000000000000	0.208333333333333	0.645833333333333	0.583333333333333	0.687500000000000
	Wt SEM	0	0	0	0.125000000000000	0.0625000000000000	0.0416666666666667	0	0	0	0.159830018834495	0	0	0.163663417676994	0.125988157669742	0.163663417676994	0.125000000000000	0	0	0.0625000000000000	0.125000000000000	0.125000000000000	0.125000000000000	0	0	0	0.125000000000000	0.163663417676994	0.313391585264004	0.593449694314977	0.885145266528124	0.592979345313354	0.399575047086237	0.440677238544752	0.269110822748984	0.458333333333333	0.278953365562651	0.376320426620803	0.270833333333333	0.257694101601104	0.304460067233262	0.356261312825113	0.247882900861844	0.205938617761979	0.245495126515491	0.103269949838675	0.278953365562651	0.257814378901282	0.326473308906825
	Wt mean smoothed	0	0	0.0375000000000000	0.0458333333333333	0.0458333333333333	0.0458333333333333	0.0208333333333333	0.0666666666666667	0.0583333333333333	0.0583333333333333	0.108333333333333	0.141666666666667	0.133333333333333	0.158333333333333	0.158333333333333	0.108333333333333	0.0875000000000000	0.0625000000000000	0.0625000000000000	0.0875000000000000	0.0875000000000000	0.0750000000000000	0.0500000000000000	0.0500000000000000	0.0750000000000000	0.175000000000000	0.458333333333333	0.983333333333333	1.36250000000000	1.53333333333333	1.65833333333333	1.60833333333333	1.32500000000000	1.11666666666667	1.15416666666667	1.07500000000000	0.954166666666667	0.883333333333333	0.833333333333333	0.654166666666667	0.583333333333333	0.595833333333333	0.466666666666667	0.450000000000000	0.487500000000000	0.550000000000000	0.462500000000000	0.500000000000000
	Wt SEM smoothed	0	0	0.0375000000000000	0.0458333333333333	0.0458333333333333	0.0458333333333333	0.0208333333333333	0.0402993371002323	0.0319660037668989	0.0319660037668989	0.0646986873022978	0.0898963188362463	0.0906629986047462	0.115662998604746	0.115662998604746	0.0829303150693473	0.0702326835353989	0.0625000000000000	0.0625000000000000	0.0875000000000000	0.0875000000000000	0.0750000000000000	0.0500000000000000	0.0500000000000000	0.0577326835353989	0.120411000588200	0.239100939451195	0.416129992756820	0.509725861819491	0.556908187701339	0.582365318357489	0.517497544044290	0.432135157405332	0.369329961455192	0.364679037362105	0.330710256319821	0.328426912090245	0.297652258870231	0.313113848322723	0.287426343170931	0.274447400056660	0.272007605039538	0.231769581560620	0.216307992108128	0.218294287716016	0.242401225944985	0.219607414682344	0.231035598472257
	Mut mean	0.0416666666666667	0.0833333333333333	0.500000000000000	0	0.208333333333333	0	0	0.166666666666667	0	0	0.375000000000000	0.333333333333333	0.208333333333333	0	0.166666666666667	0.0416666666666667	0	0.0833333333333333	0.166666666666667	0	0.166666666666667	0.0416666666666667	0.166666666666667	0.0416666666666667	0.166666666666667	0.208333333333333	0.500000000000000	0.250000000000000	1.08333333333333	0.916666666666667	0.916666666666667	0.208333333333333	0.625000000000000	1	0.375000000000000	0.375000000000000	0.166666666666667	0.333333333333333	0.416666666666667	0.583333333333333	0.416666666666667	0.458333333333333	0.375000000000000	0.416666666666667	0.500000000000000	0.250000000000000	0.416666666666667	0.541666666666667
	Mut SEM	0.0416666666666667	0.0833333333333333	0.341565025531987	0	0.163511807252905	0	0	0.166666666666667	0	0	0.327554066783893	0.333333333333333	0.163511807252905	0	0.166666666666667	0.0416666666666667	0	0.0833333333333333	0.166666666666667	0	0.166666666666667	0.0416666666666667	0.166666666666667	0.0416666666666667	0.166666666666667	0.163511807252905	0.341565025531987	0.170782512765993	0.327023614505810	0.454911468798539	0.637921973633488	0.163511807252905	0.327554066783893	0.447213595499958	0.201556443707464	0.201556443707464	0.166666666666667	0.333333333333333	0.200693242979872	0.200693242979872	0.200693242979872	0.208333333333333	0.327554066783893	0.200693242979872	0.341565025531987	0.170782512765993	0.200693242979872	0.331767153956573
	Mut mean smoothed	0.0416666666666667	0.208333333333333	0.166666666666667	0.158333333333333	0.141666666666667	0.0750000000000000	0.0750000000000000	0.0333333333333333	0.108333333333333	0.175000000000000	0.183333333333333	0.183333333333333	0.216666666666667	0.150000000000000	0.0833333333333333	0.0583333333333333	0.0916666666666667	0.0583333333333333	0.0833333333333333	0.0916666666666667	0.108333333333333	0.0833333333333333	0.116666666666667	0.125000000000000	0.216666666666667	0.233333333333333	0.441666666666667	0.591666666666667	0.733333333333333	0.675000000000000	0.750000000000000	0.733333333333333	0.625000000000000	0.516666666666667	0.508333333333333	0.450000000000000	0.333333333333333	0.375000000000000	0.383333333333333	0.441666666666667	0.450000000000000	0.450000000000000	0.433333333333333	0.400000000000000	0.391666666666667	0.425000000000000	0.350000000000000	0.333333333333333
	Mut SEM smoothed	0.0416666666666667	0.155521675177329	0.126015366556978	0.117682033223645	0.101015366556978	0.0660356947839143	0.0660356947839143	0.0333333333333333	0.0988441466901118	0.165510813356779	0.164879841474026	0.164879841474026	0.198213174807359	0.141035694783914	0.0743690281172477	0.0583333333333334	0.0916666666666667	0.0583333333333334	0.0833333333333333	0.0916666666666667	0.108333333333333	0.0833333333333333	0.116666666666667	0.116035694783914	0.176015366556978	0.176838535776844	0.233909925344672	0.291558885771047	0.386440919047163	0.350830275391347	0.382184586194927	0.406222582393757	0.355551577375541	0.268278471390337	0.268909443273089	0.270065296582977	0.220761226078960	0.220588585933441	0.220415945787923	0.228749279121256	0.227593425811368	0.227593425811368	0.255767782321791	0.249785636279016	0.248257618208323	0.249100235642859	0.217294920380218	0.214386638174983
	5 ms Gap
	Wt 1	0	0	0	0	0	0	0	0	0	0	0	1	0	0	1	0	0	0	0	0	0	0	0	1	0	0	0	0	2	1	6	3	2	2	2	0	3	1	1	0	0	0	0	0	0	0	1	0
	Wt 2	0	0	0	0	0	0	0	0	0	0	0	0	0	0	0	0	0	0	0	0	0	0	0	0	0	0	0	0	0	0	1	0.500000000000000	0.500000000000000	1.50000000000000	1.50000000000000	2	0	0	1	1.50000000000000	0.500000000000000	0.500000000000000	1	0.500000000000000	1.50000000000000	0.500000000000000	0.500000000000000	0.500000000000000
	Wt 3	0	1	0	1	0	1	0	0	0	0	0	0	1	0	0	1	0	0	1	0	0	1	0	1	0	0	1	0	1	0	0	0	2	1	1	1	0	2	0	1	0	0	1	1	1	0	0	0
	Wt 4	0.500000000000000	0	0.500000000000000	0.500000000000000	0	0	0	0.500000000000000	0	0	0.500000000000000	0	0	0	0	0	0	0	0	0	0	0	0	0	0	0	1	1.50000000000000	2.50000000000000	3.50000000000000	5.50000000000000	4.50000000000000	4.50000000000000	3	3	4.50000000000000	4	4.50000000000000	4	3.50000000000000	3	4.50000000000000	2.50000000000000	2.50000000000000	2	2.50000000000000	1.50000000000000	2
	Wt 5	0	0	0	0	0	0	0	0.333333333333333	0	0.333333333333333	0	0	0	0.333333333333333	0	0	0	0.333333333333333	0.333333333333333	0	0.333333333333333	0	0.333333333333333	0	0.333333333333333	0.333333333333333	1	1	1.33333333333333	0.666666666666667	0.333333333333333	1.66666666666667	2.33333333333333	1.66666666666667	2.33333333333333	2.33333333333333	1.33333333333333	1.33333333333333	1.33333333333333	0.666666666666667	2	2	1	1	0.666666666666667	1.33333333333333	0.666666666666667	0.666666666666667
	Wt 6	0.500000000000000	0.500000000000000	0.500000000000000	0.500000000000000	0.500000000000000	0.500000000000000	0	0.500000000000000	0	0	0	0	0	0	0	0	0	0	0	0	0	0	0	0	0	0.500000000000000	0.500000000000000	1	0.500000000000000	0.500000000000000	3	4	4.50000000000000	1	0.500000000000000	1	1	2	1	0.500000000000000	0.500000000000000	0.500000000000000	0.500000000000000	0	2	0.500000000000000	1.50000000000000	0
	Wt 7	0	1	1	0	0	0	0	1	0	0	1	0	0	0	0	0	0	0	0	0	0	0	0	0	0	0	0	0	1	2	5	4	2	2	1	0	1	0	0	0	0	0	0	0	0	0	0	0
	Wt 8	0	0	0	0	0	0	0	0	0	0	0	0	0	0	0	0	0	0	0	0	0	0	0	0	0	0	0	0	0	1	0	1	1	1	3	0	0	2	1	1	0	0	0	0	1	0	1	0
	Het 1	0	0	0	0	0	0	0	0	0	0	0	0	0	0	0	0	0	0	0	0	0	0	0	0	0	0	0	0	0	0	0	0	1	0	1	0	0	0	0	0	0	0	0	0	0	0	0	0
	Het 2	0	0	0	0	0	0	0	0	0	0	0	0	0	0	0	0	0	0	0	0	1	0	0	0	0	0	0	2	2	2	0	0	0	0	0	1	1	0	0	1	0	0	0	0	0	0	0	0
	Het 3	0	0	3	0	0	0	0	0	1	0	1	1	1	0	1	1	0	0	1	0	2	1	0	0	0	0	0	0	2	0	0	0	1	0	0	1	0	0	0	0	2	0	1	1	2	0	1	0
	Het 4	0	0	0	1	1	0	0	1	0	1	0	0	0	0	0	1	1	1	0	0	0	0	1	0	0	0	0	0	1	3	0	3	2	2	0	2	1	2	1	1	0	2	1	0	5	0	0	2
	Het 5	0	0	0	0	0	0	0	0	0	0	0	1	0	0	0	1	0	0	0	0	0	0	0	0	0	0	0	3	0	0	0	0	1	0	0	0	0	1	0	0	0	0	0	0	0	0	0	0
	Het 6	0.250000000000000	0	0.250000000000000	0.250000000000000	0	0.250000000000000	0.250000000000000	0	0	0.250000000000000	0	0	0.500000000000000	0.250000000000000	0.250000000000000	0	0	0	0.250000000000000	0	0.250000000000000	0	0	0	0	0.250000000000000	0	0.250000000000000	0.500000000000000	0.250000000000000	0.500000000000000	1.25000000000000	0.250000000000000	0.750000000000000	0.250000000000000	0.500000000000000	0.250000000000000	0.250000000000000	0.250000000000000	0.500000000000000	0	0.750000000000000	0.500000000000000	0.500000000000000	0.500000000000000	0.250000000000000	0.250000000000000	0.250000000000000
	Wt mean	0.125000000000000	0.312500000000000	0.250000000000000	0.250000000000000	0.0625000000000000	0.187500000000000	0	0.291666666666667	0	0.0416666666666667	0.187500000000000	0.125000000000000	0.125000000000000	0.0416666666666667	0.125000000000000	0.125000000000000	0	0.0416666666666667	0.166666666666667	0	0.0416666666666667	0.125000000000000	0.0416666666666667	0.250000000000000	0.0416666666666667	0.104166666666667	0.437500000000000	0.437500000000000	1.04166666666667	1.08333333333333	2.60416666666667	2.33333333333333	2.35416666666667	1.64583333333333	1.79166666666667	1.35416666666667	1.29166666666667	1.60416666666667	1.16666666666667	1.02083333333333	0.750000000000000	0.937500000000000	0.750000000000000	0.625000000000000	1.02083333333333	0.604166666666667	0.770833333333333	0.395833333333333
	Wt SEM	0.0818317088384971	0.161949617385867	0.133630620956212	0.133630620956212	0.0625000000000000	0.131526070202288	0	0.128907189450641	0	0.0416666666666667	0.131526070202288	0.125000000000000	0.125000000000000	0.0416666666666667	0.125000000000000	0.125000000000000	0	0.0416666666666667	0.125988157669742	0	0.0416666666666667	0.125000000000000	0.0416666666666667	0.163663417676994	0.0416666666666667	0.0699879524780050	0.175191222056684	0.220338619272376	0.316149326783083	0.413079799354702	0.917173831561710	0.622813636168016	0.515087351969285	0.244862894905674	0.334447542568575	0.551366898126108	0.524924408768191	0.507813453906308	0.440958551844098	0.397708590573391	0.400891862868637	0.562500000000000	0.298807152333598	0.309809849516026	0.278953365562651	0.316443373655001	0.208779284610662	0.247882900861844
	Wt mean smoothed	0.125000000000000	0.229166666666667	0.200000000000000	0.212500000000000	0.150000000000000	0.158333333333333	0.108333333333333	0.104166666666667	0.104166666666667	0.129166666666667	0.0958333333333333	0.104166666666667	0.120833333333333	0.108333333333333	0.0833333333333333	0.0666666666666667	0.0916666666666667	0.0666666666666667	0.0500000000000000	0.0750000000000000	0.0750000000000000	0.0916666666666667	0.100000000000000	0.112500000000000	0.175000000000000	0.254166666666667	0.412500000000000	0.620833333333333	1.12083333333333	1.50000000000000	1.88333333333333	2.00416666666667	2.14583333333333	1.89583333333333	1.68750000000000	1.53750000000000	1.44166666666667	1.28750000000000	1.16666666666667	1.09583333333333	0.925000000000000	0.816666666666667	0.816666666666667	0.787500000000000	0.754166666666667	0.683333333333333	0.683333333333333	0.616666666666667
	Wt SEM smoothed	0.0818317088384971	0.125803982393525	0.114708513627358	0.124647385900116	0.0922574624229424	0.0913127761218282	0.0645866519305858	0.0604199852639191	0.0604199852639191	0.0854199852639191	0.0846385473737909	0.0929718807071242	0.109638547373791	0.108333333333333	0.0833333333333333	0.0666666666666667	0.0835309648672818	0.0585309648672818	0.0418642982006152	0.0668642982006152	0.0668642982006152	0.0743993502020655	0.0827326835353989	0.0883969406976665	0.0984351851090033	0.134169575630145	0.164666757451363	0.238949383988970	0.408386559805711	0.497911042627977	0.556860789167359	0.542603502791877	0.526877051434652	0.453715664747532	0.434137819267567	0.432683039654971	0.471902171042656	0.484554380643619	0.454459373592125	0.461974491838487	0.420173231523945	0.393943491058330	0.370192446056182	0.353302748213456	0.282558605135588	0.272373754841237	0.272373754841237	0.273080553227122
	Mut mean	0.0416666666666667	0	0.541666666666667	0.208333333333333	0.166666666666667	0.0416666666666667	0.0416666666666667	0.166666666666667	0.166666666666667	0.208333333333333	0.166666666666667	0.333333333333333	0.250000000000000	0.0416666666666667	0.208333333333333	0.500000000000000	0.166666666666667	0.166666666666667	0.208333333333333	0	0.541666666666667	0.166666666666667	0.166666666666667	0	0	0.0416666666666667	0	0.875000000000000	0.916666666666667	0.875000000000000	0.0833333333333333	0.708333333333333	0.875000000000000	0.458333333333333	0.208333333333333	0.750000000000000	0.375000000000000	0.541666666666667	0.208333333333333	0.416666666666667	0.333333333333333	0.458333333333333	0.416666666666667	0.250000000000000	1.25000000000000	0.0416666666666667	0.208333333333333	0.375000000000000
	Mut SEM	0.0416666666666667	0	0.493358670520523	0.163511807252905	0.166666666666667	0.0416666666666667	0.0416666666666667	0.166666666666667	0.166666666666667	0.163511807252905	0.166666666666667	0.210818510677892	0.170782512765993	0.0416666666666667	0.163511807252905	0.223606797749979	0.166666666666667	0.166666666666667	0.163511807252905	0	0.331767153956573	0.166666666666667	0.166666666666667	0	0	0.0416666666666667	0	0.531311270976503	0.374536750904071	0.531311270976503	0.0833333333333333	0.501733107449679	0.286865241300975	0.331767153956573	0.163511807252905	0.309569593683445	0.201556443707464	0.331767153956573	0.163511807252905	0.200693242979872	0.333333333333333	0.331767153956573	0.200693242979872	0.170782512765993	0.813941029804985	0.0416666666666667	0.163511807252905	0.327554066783893
	Mut mean smoothed	0.0416666666666667	0.194444444444444	0.191666666666667	0.191666666666667	0.200000000000000	0.125000000000000	0.116666666666667	0.125000000000000	0.150000000000000	0.208333333333333	0.225000000000000	0.200000000000000	0.200000000000000	0.266666666666667	0.233333333333333	0.216666666666667	0.250000000000000	0.208333333333333	0.216666666666667	0.216666666666667	0.216666666666667	0.175000000000000	0.175000000000000	0.0750000000000000	0.0416666666666667	0.183333333333333	0.366666666666667	0.541666666666667	0.550000000000000	0.691666666666667	0.691666666666667	0.600000000000000	0.466666666666667	0.600000000000000	0.533333333333333	0.466666666666667	0.416666666666667	0.458333333333333	0.375000000000000	0.391666666666667	0.366666666666667	0.375000000000000	0.541666666666667	0.483333333333333	0.433333333333333	0.425000000000000	0.483333333333333	0.316666666666667
	Mut SEM smoothed	0.0416666666666667	0.178341779062397	0.173040762221352	0.173040762221352	0.181374095554686	0.116035694783914	0.116666666666667	0.116035694783914	0.141035694783914	0.174866063586159	0.175689232806025	0.150689232806025	0.150689232806025	0.162077259022687	0.153246890220442	0.152423721000577	0.176792749117824	0.144090387667243	0.165722458908562	0.165722458908562	0.165722458908562	0.133020097457981	0.133020097457981	0.0750000000000000	0.0416666666666667	0.114595587528634	0.189502937709448	0.295765191904749	0.304098525238082	0.404445146728018	0.355555940792912	0.347002021403413	0.273442128658693	0.318689380728716	0.258654047980272	0.267634430511392	0.233983361170658	0.241419648316052	0.246172396246029	0.272214538295851	0.245999756100511	0.247453897203129	0.370103454568151	0.311770121234818	0.278119051894084	0.303491216654889	0.335688144893004	0.238304661833169
G) Gap-detection vs baseline p value comparison for Mct1
	Pseudo- replicates (# of recording sites, can belong to same or a different animal)
	Gap	Gap 0.5 ms	Gap 1 ms	Gap 2 ms	Gap 3 ms	Gap 4 ms	Gap 5 ms	Gap 10 ms
	Wt rec 1	0.00583512011576632	0.00193227649232492	0.00225705212587497	0.00150422880398809	0.0193632528457904	0.0180733862134627	0.00817080764428966
	Wt rec 2	1	0.000195657532359298	9.12352167445944e-05	0.000149114380776574	7.98107401754009e-05	0.00182265372673334	0.000107194496091146
	Wt rec 3	0.322125645100246	0.322125645100247	0.0443405436809121	0.322125645100247	0.102990533455177	0.0168692084037588	0.0832015887989761
	Wt rec 4	0.00350409334385958	0.0315738226044170	7.70583450642817e-08	0.000197439798245793	4.04157191688872e-07	0.000357633739669492	2.82424395771076e-05
	Wt rec 5	8.96091567921288e-06	1.89232492131837e-06	3.88338544040960e-05	1.23642360065326e-06	3.13586763138314e-06	5.50852603369582e-06	3.73057308010451e-06
	Wt rec 6	3.44581356489008e-09	5.79579959784046e-07	7.02681783037967e-10	1.06619569328816e-06	1.93509785591113e-08	2.49680333795661e-10	1.58494773249486e-08
	Wt rec 7	0.00137856473948757	0.00115242202349785	0.0118426737161575	0.00365524250795613	0.000637408738708829	0.000126862994751055	0.00354664236335801
	Wt rec 8	1.12102607103895e-07	5.99765259920147e-07	6.85823984035044e-07	3.49504998651490e-05	3.71519979956143e-06	2.57227799029670e-06	6.81440000250837e-06
	Wt rec 9	0.00204832908342393	0.000226037325014276	0.000632968119182067	0.000823656889943051	0.00637249705410282	0.000342363637770003	4.90996633020613e-05
	Wt rec 10	0.0253354912584388	0.00413120581239462	0.00966314806967928	0.00750157998807494	0.00361339770849594	2.80822312048007e-06	0.00390506299779030
	Wt rec 11	0.0606456861310609	0.0700959122689537	0.0356665727392519	0.141972058673870	0.159344932064369	0.000267860744807546	0.000523818081069975
	Wt rec 12	0.0275546678091265	0.145831047732757	0.0229057319044305	0.0513656779469236	0.0512203777998322	0.0227969249306735	0.0181913179237933
	Wt rec 13	0.0238113165581317	0.0569525920812227	0.00627255599299931	0.370911571976832	6.71315261926755e-05	0.000104954172181601	0.00116552594533313
	Het rec 1	0.159344932064369	0.159344932064369	0.322125645100246	0.322125645100246	0.159344932064369	0.159344932064369	0.322125645100246
	Het rec 2	0.0443405436809121	1	0.0832015887989756	0.0180733862134626	0.0193632528457902	0.182299334984296	0.0569525920812226
	Het rec 3	0.000218122534721980	7.94082345056702e-05	0.00204832908342393	2.84121570652906e-06	0.00489194522530837	8.02080240327113e-06	0.000545322770506075
	Het rec 4	NaN	0.00111833829687370	0.00158516826656245	1.11927334800753e-08	1.89232492131837e-06	5.13359476153861e-06	5.77495834883403e-06
	Het rec 5	0.0832015887989761	0.159344932064368	0.159344932064369	0.102990533455177	0.159344932064369	0.167767973026366	0.0958931060034372
	Het rec 6	0.410763284065180	0.0128000007221876	0.00295838991348602	5.68137151345619e-05	0.641974297996748	8.76618516762630e-07	4.78524381643323e-08
	Het rec 7	0.00605169884610441	0.0443405436809121	0.000438591926367612	0.0238113165581317	0.00686000805120370	0.000839235885849817	0.0238113165581317
	Het rec 8	0.00116552594533313	0.00365524250795613	0.0324783505711644	0.000839235885849815	0.000932358546450095	1.57667494845912e-05	0.000104462514821799
	Het rec 9	0.0832015887989761	0.000114764386696030	0.0832015887989761	0.000563896609948629	0.0958931060034374	0.0443405436809121	0.000308201161671974
	Wt median	0.00583512011576632	0.00193227649232492	0.00225705212587497	0.00150422880398809	0.000637408738708829	0.000267860744807546	0.000523818081069975
	Wt SEME	0.0974286657144847	0.0322457740543425	0.00518114334113696	0.0450842020199266	0.0173696205829889	0.00292634243496237	0.00794064719684733
	Mut median	0.0637710662399441	0.0128000007221876	0.0324783505711644	0.000839235885849815	0.0193632528457902	0.000839235885849817	0.000545322770506075
	Mut SEME	0.0609154543181108	0.135458975802610	0.0446961085144433	0.0445275348450647	0.0862363214559695	0.0345000286799315	0.0440693797621506
[truncated: 74 more columns]

## Sheet: Fig4
A-B) NA (Scheme of PPI Gap detection)
B) PPI gap detection, normalized inhibition
	Biological replicates
	Gap length	0 ms	1 ms	2 ms	3 ms	5 ms	10 ms	25 ms	50 ms
	Wt 1	0	-5.65180580486469	14.9131820971335	-25.2254482893805	75.8685045716938	47.4311175132607	46.3872909955526	66.6690052313503	100
	Wt 2	0	24.0463745942100	39.5522782592769	45.7188908592926	61.5366012962269	50.9982059852358	60.0984715660918	91.2490137298773	100
	Wt 3	0	-13.9213120680544	5.56622660352214	-1.53125681105994	3.63039099639648	41.6009631306134	5.58813068943828	98.1112247793450	100
	Wt 4	0	40.0748010141972	-4.02086035021646	31.6270256318557	7.52733432386020	40.4584032273863	50.1526510696906	59.5202473137847	100
	Wt 5	0	22.8935634422742	-9.36619366098393	4.05584823638850	46.9234055111333	19.5162010153537	39.4222534884225	73.8344656601416	100
	Wt 6	0	24.9969652804350	53.8393733233774	44.1334648830651	59.5223308825400	71.9236943613548	83.8090611182931	82.4930297946829	100
	Wt 7	0	29.0074514738540	30.0817771746196	54.9850157586470	49.8990402475387	56.4770325304763	60.4626932486009	81.4290694422835	100
	Wt 8	0	34.3023856903031	32.6372504827649	74.0117756789688	42.7646300964215	65.2559822625025	63.2569674487313	84.1028903975929	100
	Wt 9	0	-0.0197661098072262	28.8759306169254	49.9351065629809	20.0753560677302	44.0690897663748	44.0083024360415	90.6449596227635	100
	Mbpshi/+ 1	0	24.6987787301658	73.6704267089249	65.0264932664784	75.9462264013397	93.0491689287956	94.1552820810898	110.985736639947	100
	Mbpshi/+ 2	0	21.2388663212057	52.8907635643139	55.8025254430191	61.7161484995681	61.3553946121258	75.3137677279797	97.0182915865940	100
	Mbpshi/+ 3	0	11.8424368572143	35.5438586264374	42.6603319968121	57.5417956295030	49.5861585946807	59.1279692840560	87.9301961584858	100
	Mbpshi/+ 4	0	11.8359363214564	28.4139805401750	22.8681426771499	42.6952616343452	77.3246615890850	63.4437896670614	84.1619572979781	100
	Mbpshi/+ 5	0	-33.8795999504156	-8.17215507351531	-16.2695849132973	-1.67603442685221	20.4834290181243	14.8210122197986	65.6924999390386	100
	Mbpshi/+ 6	0	12.2353183036110	32.2128582606678	22.1180835258475	47.1203395026325	30.2457214197695	51.9247747633232	73.6883917976801	100
	Mbpneo/neo 1	0	-14.9998561823292	-52.3057634394134	18.8746653942939	29.3237401114871	21.2826575207068	-21.6080520501868	100.182598131657	100
	Mbpneo/neo 2	0	40.9110927269665	23.0316405838108	21.8134600293908	47.0856956327642	16.7308069647954	47.4671637768124	59.1761334141401	100
	Mbpneo/neo 3	0	-64.5058011163781	-50.6145484833216	18.2035520149457	14.8429301958839	-9.94878103607344	13.1514865345829	50.2345976550513	100
	Mbpneo/neo 4	0	16.7375768220985	-25.8603325841501	34.8215240497700	15.4614492338970	24.7818993331978	14.5492354112122	84.9902353505166	100
	Mbpneo/neo 5	0	-66.9550594935503	17.4161960141206	5.39394645219332	41.3074757264967	47.7227215673233	51.2115587770441	104.000318551524	100
	Mbpneo/neo 6	0	9.18373605162990	22.4933740369153	-45.2803113757872	40.2757065917777	22.4670111522070	35.3231957632393	27.5180067067362	100
	Wt Mean	0	17.3031841680608	21.3421071718244	30.8567136123065	40.8608437770601	48.6367433102843	50.3539802289847	80.8948784413135	100
	Wt SEM	0	6.32720297701637	6.99691655810421	10.6188676015767	8.37705893670841	5.09934399224002	7.13208461122413	4.11789003988092	0
	Mbpshi/+ Mean	0	7.99528943053960	35.7599554378339	32.0343319993350	47.2239562067560	55.3407556937635	59.7977659572181	86.5795122366206	100
	Mbpshi/+ SEM	0	8.67070585557428	11.1464354488435	11.9470233394216	10.8829823545059	11.2831759482788	10.8317737986046	6.62004303050391	0
	Mbpneo/neo Mean	0	-13.2713851985938	-10.9732389786731	8.97113942746776	31.3828329153844	20.5060525836928	23.3490980354507	71.0169816349375	100
	Mbpneo/neo SEM	0	18.1203394543816	14.8141178087700	11.5072456538839	5.64346329290819	7.53929214187477	11.1114821040021	12.3801716593732	0
C) Gap detection threshold from PPI
	Biological replicates
		Wt 1	Wt 2	Wt 3	Wt 4	Wt 5	Wt 6	Wt 7	Wt 8	Wt 9	Mbpshi/+ 1	Mbpshi/+ 2	Mbpshi/+ 3	Mbpshi/+ 4	Mbpshi/+ 5	Mbpshi/+ 6	Mbpneo/neo 1	Mbpneo/neo 2	Mbpneo/neo 3	Mbpneo/neo 4	Mbpneo/neo 5	Mbpneo/neo 6
	Threshold (gap length)	6.31785269127018	4.77614702125313	14.7977901139183	15.2860773524163	13.6545784926018	2.70104561940820	4.38246182582038	3.33661813931147	9.37816874546378		1.77738236440540	3.22209159209303	5.20127080235343	4.79063598605416	19.2009809537355	9.75253103226720	16.5858394854004	22.7853970163520	15.9102714279201	7.82782506915501	24.2847588275479
		Mean	SEM
	Wt	8.2923	1.7019
	Mbpshi/+	4.9488	1.3454
	Mbpneo/neo	17.3990	2.3880

## Sheet: Fig5
A) NA (Scheme of auditory recordings)
B) PSTH IC Mbpshi
	x (Time (ms))	0	1	2	3	4	5	6	7	8	9	10	11	12	13	14	15	16	17	18	19	20	21	22	23	24	25	26	27	28	29	30	31	32	33	34	35	36	37	38	39	40	41	42	43	44	45	46	47
	Biological replicates
	Wt 1	0	0	0	0	0	0	0	0	0.233333333333333	0.0666666666666667	0.0666666666666667	0.200000000000000	0.0666666666666667	0.433333333333333	0.333333333333333	0.266666666666667	0	0.0666666666666667	0.0666666666666667	0.166666666666667	0.0666666666666667	0.233333333333333	0.0666666666666667	0.133333333333333	0.0666666666666667	0.133333333333333	0.166666666666667	0.300000000000000	0.233333333333333	0.200000000000000	0.233333333333333	0.466666666666667	0.233333333333333	0.333333333333333	0.566666666666667	0.300000000000000	0.133333333333333	0.133333333333333	0.133333333333333	0.133333333333333	0	0	0.266666666666667	0	0.100000000000000	0.0666666666666667	0.0666666666666667	0.166666666666667
	Wt 2	0	0	0	0	0	0	0	0	0	0	0	0.0400000000000000	0.380000000000000	0.280000000000000	0	0	0.0400000000000000	0	0	0	0	0	0	0.0500000000000000	0	0	0	0	0	0	0	0	0	0	0	0	0	0	0	0	0	0	0	0	0	0	0	0
	Wt 3	0.100000000000000	0	0	0	0	0	0	0.100000000000000	0.100000000000000	0	0	0	0	0	0	0	0	0	0.600000000000000	0.300000000000000	0.400000000000000	1	0.400000000000000	0.600000000000000	0.100000000000000	0.100000000000000	0.300000000000000	0.300000000000000	0.100000000000000	0.200000000000000	0	0	0	0	0	0	0	0	0	0	0	0.100000000000000	0	0	0	0	0	0
	Wt 4	0	0	0	0	0	0	0	0	0	0	0	0	0	0.0666666666666667	0	0	0.466666666666667	1.26666666666667	1.66666666666667	1.20000000000000	1	0.800000000000000	0.600000000000000	0.333333333333333	0.200000000000000	0.0666666666666667	0.0666666666666667	0.0666666666666667	0	0	0	0	0	0	0	0	0	0	0	0	0	0	0	0	0	0	0	0
	Wt 5	0	0	0	0	0	0	0.100000000000000	0	0	0	0	0	0	0.100000000000000	0.100000000000000	0.100000000000000	0	0.100000000000000	0	0	0	0	0	0	0	0	0	0	0	0	0	0	0	0	0	0	0	0	0	0	0.100000000000000	0	0	0	0	0	0	0
	Wt 6	0	0	0	0	0	0	0.200000000000000	0	0.200000000000000	0	0	0	0	0	0	0	0.200000000000000	0	0	0	0	0	0	0	0.200000000000000	0	0	0	0	0	0	0	0	0.200000000000000	0	0.400000000000000	0	0.200000000000000	0	0	0	0	0	0	0.400000000000000	0	0	0.200000000000000
	Mut 1	0	0	0	0	0	0	0	0	0	0	0	0	0	0	0	0	0	0	0	0	0	0	0	0	0	0	0	0	0	0	0	0	0	0	0	0	0	0	0	0	0	0	0	0	0	0	0	0
	Mut 2	0	0.106666666666667	0	0	0.0400000000000000	0	0	0	0	0	0	0.0400000000000000	0.0800000000000000	0	0.0400000000000000	0	0.0400000000000000	0	0	0.0800000000000000	0.266666666666667	1.10666666666667	2.96000000000000	3.50666666666667	4.40000000000000	4.01333333333333	2.76000000000000	2.10666666666667	1.40000000000000	1.00000000000000	0.546666666666667	0.453333333333333	0.146666666666667	0.0400000000000000	0	0.0400000000000000	0.0400000000000000	0.0400000000000000	0.0800000000000000	0	0.120000000000000	0.106666666666667	0.0400000000000000	0.120000000000000	0.213333333333333	0.453333333333333	0.0800000000000000	0.266666666666667
	Mut 3	0	0	0	0	0	0	0	0	0	0	0	0	0	0	0	0	0	0	0.0400000000000000	0.0400000000000000	0.0400000000000000	0.120000000000000	0.0400000000000000	0.0400000000000000	0.146666666666667	0.160000000000000	0.0800000000000000	0.0800000000000000	0.0800000000000000	0	0	0.106666666666667	0.160000000000000	0.146666666666667	0.186666666666667	0.0800000000000000	0.186666666666667	0.226666666666667	0.453333333333333	0.360000000000000	0.426666666666667	0.520000000000000	0.360000000000000	0.160000000000000	0.120000000000000	0.120000000000000	0.226666666666667	0.120000000000000
	Mut 4	0.0400000000000000	0	0.0400000000000000	0	0	0.0400000000000000	0.0400000000000000	0	0	0.0400000000000000	0	0	0	0	0	0.0400000000000000	0.200000000000000	0.146666666666667	0.533333333333333	0.560000000000000	0.906666666666667	0.933333333333333	0.466666666666667	0.653333333333333	0.346666666666667	0.226666666666667	0.0666666666666667	0	0	0	0	0	0.0400000000000000	0.0400000000000000	0.0400000000000000	0	0.0800000000000000	0.0666666666666667	0	0	0	0	0.0400000000000000	0	0.0400000000000000	0	0	0.0400000000000000
	Mut 5	0	0	0	0	0	0	0	0	0	0	0	0	0	0	0	0	0	0	0	0	0	0	0	0	0	0	0	0	0	0	0	0	0	0	0	0	0	0	0	0	0	0	0	0	0	0	0	0
	Mut 6	0	0.0666666666666667	0.133333333333333	0	0.0666666666666667	0	0	0	0	0	0	0	0	0	0	0	0	0	0	0	0	0	0.200000000000000	0.800000000000000	0.733333333333333	0.400000000000000	0.133333333333333	0.133333333333333	0	0	0	0	0	0	0	0.0666666666666667	0.0666666666666667	0.133333333333333	0.266666666666667	0.333333333333333	0.500000000000000	0.600000000000000	0.666666666666667	0.700000000000000	0.633333333333333	0.500000000000000	1.03333333333333	0.566666666666667
	Mut 7	0	0	0	0	0	0	0	0	0	0	0	0	0	0	0	0	0	0.100000000000000	0.333333333333333	1.20000000000000	1.80000000000000	3.23333333333333	4.03333333333333	3.30000000000000	1.33333333333333	0.600000000000000	0.0666666666666667	0	0.200000000000000	0.0666666666666667	0	0	0.0666666666666667	0	0	0.300000000000000	0.333333333333333	0.766666666666667	0.900000000000000	1.03333333333333	0.800000000000000	1.13333333333333	0.800000000000000	0.333333333333333	0.200000000000000	0.333333333333333	0.300000000000000	0.133333333333333
	Wt mean	0.0166666666666667	0	0	0	0	0	0.0500000000000000	0.0166666666666667	0.0888888888888889	0.0111111111111111	0.0111111111111111	0.0400000000000000	0.0744444444444444	0.146666666666667	0.0722222222222222	0.0611111111111111	0.117777777777778	0.238888888888889	0.388888888888889	0.277777777777778	0.244444444444444	0.338888888888889	0.177777777777778	0.186111111111111	0.0944444444444444	0.0500000000000000	0.0888888888888889	0.111111111111111	0.0555555555555556	0.0666666666666667	0.0388888888888889	0.0777777777777778	0.0388888888888889	0.0888888888888889	0.0944444444444444	0.116666666666667	0.0222222222222222	0.0555555555555556	0.0222222222222222	0.0222222222222222	0.0166666666666667	0.0166666666666667	0.0444444444444444	0	0.0833333333333333	0.0111111111111111	0.0111111111111111	0.0611111111111111
	Wt SEM	0.0144337567297406	0	0	0	0	0	0.0295803989154981	0.0144337567297406	0.0377614343732587	0.00962250448649376	0.00962250448649376	0.0282842712474619	0.0537569978218168	0.0615539510420646	0.0473853391923111	0.0383091711290207	0.0663604076517294	0.178639405051173	0.236369140055064	0.165439929794383	0.141944172645967	0.158537879572231	0.0914897282232840	0.0841969142568204	0.0319866870455217	0.0207498326633146	0.0432477787911746	0.0525286517936569	0.0338843348488376	0.0365148371670111	0.0336787657027282	0.0673575314054563	0.0336787657027282	0.0509175077217315	0.0817912881351970	0.0648716681867619	0.0192450089729875	0.0313286048441593	0.0192450089729875	0.0192450089729875	0.0144337567297406	0.0144337567297406	0.0384900179459751	0	0.0566421515598881	0.00962250448649376	0.00962250448649376	0.0336787657027282
	Wt mean smoothed	0.0166666666666667	0.00555555555555556	0.00333333333333333	0	0.0100000000000000	0.0133333333333333	0.0311111111111111	0.0333333333333333	0.0355555555555556	0.0335555555555556	0.0451111111111111	0.0566666666666667	0.0688888888888889	0.0788888888888889	0.0944444444444444	0.127333333333333	0.175777777777778	0.216888888888889	0.253555555555556	0.297777777777778	0.285555555555556	0.245000000000000	0.208333333333333	0.169444444444444	0.119444444444444	0.106111111111111	0.0800000000000000	0.0744444444444444	0.0722222222222222	0.0700000000000000	0.0555555555555556	0.0622222222222222	0.0677777777777778	0.0833333333333333	0.0722222222222222	0.0755555555555556	0.0622222222222222	0.0477777777777778	0.0277777777777778	0.0266666666666667	0.0244444444444444	0.0200000000000000	0.0322222222222222	0.0311111111111111	0.0300000000000000	0.0333333333333333	0.0377777777777778	0.0211111111111111
	Wt SEM smoothed	0.0144337567297406	0.00481125224324688	0.00288675134594813	0	0.00591607978309962	0.00880283112904775	0.0163551180036995	0.0182796189009982	0.0202041197982970	0.0199448942646898	0.0278095424831050	0.0325680458168662	0.0401206127580296	0.0458579460865350	0.0534731733673885	0.0784496548132597	0.113412692615860	0.137023610736274	0.157750611039663	0.176186105423764	0.158756170058186	0.128321724898537	0.101631076348765	0.0773922083522344	0.0543341881960231	0.0465419729100976	0.0364794570285011	0.0373850870527989	0.0399708736606817	0.0447928241835380	0.0410228469653523	0.0444294815399311	0.0534847717335682	0.0597233522303750	0.0501008477438812	0.0496308155721675	0.0432963158224186	0.0307870599899768	0.0206994776985725	0.0197372272499231	0.0211695098702863	0.0173205080756888	0.0247999365930689	0.0238376861444195	0.0228754356957701	0.0219131852471208	0.0257621870417183	0.0144337567297406
	Mut mean	0.00571428571428571	0.0247619047619048	0.0247619047619048	0	0.0152380952380952	0.00571428571428571	0.00571428571428571	0	0	0.00571428571428571	0	0.00571428571428571	0.0114285714285714	0	0.00571428571428571	0.00571428571428571	0.0342857142857143	0.0352380952380952	0.129523809523810	0.268571428571429	0.430476190476191	0.770476190476191	1.10000000000000	1.18571428571429	0.994285714285714	0.771428571428572	0.443809523809524	0.331428571428571	0.240000000000000	0.152380952380952	0.0780952380952381	0.0800000000000000	0.0590476190476190	0.0323809523809524	0.0323809523809524	0.0695238095238095	0.100952380952381	0.176190476190476	0.242857142857143	0.246666666666667	0.263809523809524	0.337142857142857	0.272380952380952	0.187619047619048	0.172380952380952	0.200952380952381	0.234285714285714	0.160952380952381
	Mut SEM	0.00534522483824849	0.0154987625380751	0.0177281052085584	0	0.00959497222838566	0.00534522483824849	0.00534522483824849	0	0	0.00534522483824849	0	0.00534522483824849	0.0106904496764970	0	0.00534522483824849	0.00534522483824849	0.0263673679998231	0.0218035966160821	0.0763381505376783	0.161805291572780	0.243138647928301	0.418559826120864	0.591938122391809	0.547983557085410	0.557094693346201	0.511087646114228	0.361475518209118	0.277387662566156	0.182756668824971	0.132437466525461	0.0730514061227293	0.0598764159346999	0.0244732874567721	0.0190237946242268	0.0246241589978055	0.0378069448562705	0.0425882215378456	0.0963582930261876	0.119038253599865	0.135598809128388	0.111735941553829	0.153471297490570	0.120580605984887	0.0906808462301487	0.0783443085860785	0.0788391302945972	0.131602857755112	0.0713939069325243
	Mut mean smoothed	0.00571428571428571	0.0184126984126984	0.0140952380952381	0.0140952380952381	0.0102857142857143	0.00533333333333333	0.00533333333333333	0.00342857142857143	0.00228571428571429	0.00228571428571429	0.00457142857142857	0.00457142857142857	0.00457142857142857	0.00571428571428572	0.0114285714285714	0.0161904761904762	0.0420952380952381	0.0946666666666667	0.179619047619048	0.326857142857143	0.539809523809524	0.751047619047619	0.896190476190476	0.964380952380953	0.899047619047619	0.745333333333333	0.556190476190476	0.387809523809524	0.249142857142857	0.176380952380952	0.121904761904762	0.0803809523809524	0.0563809523809524	0.0546666666666667	0.0588571428571429	0.0822857142857143	0.124380952380952	0.167238095238095	0.206095238095238	0.253333333333333	0.272571428571429	0.261523809523810	0.246666666666667	0.234095238095238	0.213523809523810	0.191238095238095	0.179619047619048	0.177523809523810
	Mut SEM smoothed	0.00534522483824849	0.0128573641949607	0.00963341296265352	0.00963341296265352	0.00760270542268820	0.00405708438097653	0.00405708438097653	0.00320713490294909	0.00213808993529940	0.00213808993529940	0.00427617987059879	0.00427617987059879	0.00427617987059879	0.00534522483824849	0.00954965347056341	0.0117722828584804	0.0270399129660161	0.0583319263129224	0.105890610930933	0.184329102555141	0.298356007710287	0.392685089019833	0.471742969374517	0.525332769011702	0.513915907429353	0.451005815464222	0.377960437812134	0.293028992447987	0.205421744449687	0.145101923994803	0.0945190489729266	0.0617724741327778	0.0402098126272467	0.0331609203739550	0.0297032814945841	0.0440802826084672	0.0640831744035949	0.0862781044297114	0.101063903769223	0.123240518959768	0.128084981551508	0.122413500077565	0.110962599969103	0.104383237717256	0.100009549770165	0.0901722099596921	0.0850085390962298	0.0897823964228390
C) PSTH ACx Mbpshi
	x (Time (ms))	0	1	2	3	4	5	6	7	8	9	10	11	12	13	14	15	16	17	18	19	20	21	22	23	24	25	26	27	28	29	30	31	32	33	34	35	36	37	38	39	40	41	42	43	44	45	46	47
	Biological replicates
	Wt 1	0	0	0	0	0	0	0	0	0	0	0	0	0	0	0	0.250000000000000	0	0	0	0	0	0	0	0	0	0	0.250000000000000	0	0	0	0	0	0	0	0	0	0	0	0	0	0	0	0	0	0	0.500000000000000	0	0.500000000000000
	Wt 2	0	0	0	0	0	0	0	0	0	0	0	0	0	0	0	0	0.500000000000000	0.250000000000000	0	0	0	0	0.750000000000000	0	0	0	0.250000000000000	0	0	0	0	0	0.250000000000000	0	0	0	0	0	0	0	0	0	0	0	0	0	0	0
	Wt 3	0	0.500000000000000	0	0	0	0	0	0	0	0	0	0	0	0	0.500000000000000	0.500000000000000	1	1	0.500000000000000	0	0	0	0	0	0	0	0	0	0	0	0	0	0	0	0	0	0	0	0	0	0	0	0	0	0	0	0.500000000000000	0
	Wt 4	0.500000000000000	0	0	0	0	0	0	0	0	0	0	0	0	0	0	0	0	0	0	0	0	0	0.500000000000000	0	0	0	0.500000000000000	0	0	0	0	0	0	0	0	0	0	0	0	0.500000000000000	0	0	0	0	0	0.500000000000000	0	0
	Wt 5	0	0	0	0	0.250000000000000	0	0.250000000000000	0	0	0	0	0.250000000000000	0	0	0	0	0	0	0	0	0	0	0	0	0.250000000000000	0.500000000000000	0	0	0	0.250000000000000	0.250000000000000	0	0	0	0	0	0.500000000000000	0	0	0	0.250000000000000	0	0	0.250000000000000	0	0	0	0.250000000000000
	Wt 6	0	0.200000000000000	0.300000000000000	0.100000000000000	0.100000000000000	0.100000000000000	0	0	0	0.100000000000000	0.200000000000000	0	0.100000000000000	0.300000000000000	1.30000000000000	3.20000000000000	3.90000000000000	4.60000000000000	4.70000000000000	3.80000000000000	2.10000000000000	2.30000000000000	1.20000000000000	1.30000000000000	1	1.20000000000000	1.50000000000000	0.600000000000000	0.800000000000000	0.700000000000000	0.700000000000000	0.400000000000000	0.400000000000000	0.400000000000000	0.200000000000000	0.400000000000000	0.300000000000000	0.600000000000000	0.300000000000000	0.600000000000000	0.300000000000000	0.400000000000000	0.300000000000000	0.100000000000000	0.200000000000000	0.700000000000000	0.100000000000000	0.300000000000000
	Wt 7	0	0	0	0	0	0	0	0	0	0	0	0	0	0	1	4	7.50000000000000	7.50000000000000	7	4.50000000000000	1.50000000000000	4	2.50000000000000	1	0.500000000000000	0	0	0	0.500000000000000	0	0	0	0	0	0	0	0	0	0.500000000000000	0	0	0	0	0	0	0	0	0
	Wt 8	0	0	0	0.500000000000000	0.500000000000000	0	0	0	0	0	0	0	0	0	0	0.500000000000000	1.50000000000000	1.50000000000000	1.50000000000000	1.50000000000000	4	1.50000000000000	3	5	2.50000000000000	2	3.50000000000000	2.50000000000000	2.50000000000000	2.50000000000000	1	1	1.50000000000000	1	0	1	0.500000000000000	0.500000000000000	0	1	1	1	0	1.50000000000000	0	1.50000000000000	1	0.500000000000000
	Wt 9	0	0	0	0	0	0	0	0	0	0	0.200000000000000	0	0	0	1.40000000000000	0.600000000000000	0	0.200000000000000	0.400000000000000	0	0.200000000000000	0.400000000000000	0	0	0	0	0.200000000000000	0.600000000000000	0.600000000000000	1.40000000000000	0.800000000000000	0.400000000000000	1.20000000000000	0.600000000000000	0.200000000000000	0.600000000000000	0.200000000000000	0.200000000000000	0.800000000000000	0.400000000000000	0.400000000000000	0.200000000000000	0	0.600000000000000	0.400000000000000	0	0.600000000000000	0.400000000000000
	Mut 1	0	0	0	0	0	0	0	0	0	0	0	0	0	0	0	0	0	0	0	0	0	0	0	0	0	0	0	0	0	0	0	0	0	0	0	0	0	0	0	0	0	0	0	0	0	0	0	0
	Mut 2	0	0.500000000000000	0	0	0	0	0.500000000000000	0	0	0	0	0	0	0	0	0	0.500000000000000	0	0	0	0	0	0	0	0	0	0	0	0.500000000000000	0	0	0.500000000000000	0	0	0	0	0	0	0	0.500000000000000	0	0	0.500000000000000	0	0	0	0.500000000000000	0
	Mut 3	0	0	0	0	0	0	0	0	0	0	0	0.100000000000000	0.100000000000000	0	0.100000000000000	0	0	0	0	0	0	0.100000000000000	0	0.200000000000000	0.600000000000000	0.300000000000000	1	1.90000000000000	0.500000000000000	0.900000000000000	0.600000000000000	0.300000000000000	0.400000000000000	0.100000000000000	0.600000000000000	1.10000000000000	0.500000000000000	0.200000000000000	0.300000000000000	0.600000000000000	0.600000000000000	0.400000000000000	0.200000000000000	0.400000000000000	0.500000000000000	0.600000000000000	0.200000000000000	0.500000000000000
	Mut 4	0	0	0	0	0	0	0	0	0	0	0	0	0	0	0	0	0	0	0	0	0	0	0	0	0	0.250000000000000	0.250000000000000	0.500000000000000	0.250000000000000	0.250000000000000	0.250000000000000	0.250000000000000	1	2.25000000000000	0	1.25000000000000	0.750000000000000	0.250000000000000	0.250000000000000	0.500000000000000	0	0	0	0.250000000000000	0	0	0.250000000000000	0
	Mut 5	0	0	0	0	0	0	0	0	0	0	0	0	0	0	0	0	0	0	0	0	0	0	0	0	0.250000000000000	0	0	1.25000000000000	0.250000000000000	0.750000000000000	0.250000000000000	1.50000000000000	1.50000000000000	1.50000000000000	1.75000000000000	0	1	0.250000000000000	0	0	0.250000000000000	0.250000000000000	0.250000000000000	0	0	0	0	0
	Mut 6	0.0666666666666667	0	0.0666666666666667	0	0.266666666666667	0	0	0.266666666666667	0.200000000000000	0.200000000000000	0	0	0	0.0666666666666667	0	0.0666666666666667	0	0.200000000000000	0.0666666666666667	0	0.266666666666667	0	0	0	0.0666666666666667	0.0666666666666667	0.133333333333333	0.133333333333333	0.400000000000000	0.333333333333333	0.466666666666667	0.866666666666667	0.466666666666667	0.533333333333333	0.600000000000000	0.266666666666667	0.466666666666667	0.600000000000000	0.466666666666667	0.200000000000000	0.466666666666667	0.333333333333333	0.0666666666666667	0.200000000000000	0.266666666666667	0.333333333333333	0.200000000000000	0.466666666666667
	Mut 7	0	0.333333333333333	0	0.333333333333333	0	0	0	0	0	0	0	0.333333333333333	0.333333333333333	0	0	0.333333333333333	0	0	0	0	0	0	0.333333333333333	0.333333333333333	1.66666666666667	4.33333333333333	5.66666666666667	6.66666666666667	8	7.66666666666667	5.66666666666667	7	3.66666666666667	3.66666666666667	3.33333333333333	3.33333333333333	2.33333333333333	1.66666666666667	0.333333333333333	1	0.666666666666667	1.33333333333333	0.333333333333333	0.333333333333333	0.666666666666667	0.333333333333333	0	0.333333333333333
	Mut 8	0.100000000000000	0.200000000000000	0.200000000000000	0.200000000000000	0.100000000000000	0	0	0.200000000000000	0.100000000000000	0.100000000000000	0.100000000000000	0.100000000000000	0.100000000000000	0.100000000000000	0.100000000000000	0.100000000000000	0.200000000000000	0.300000000000000	0.300000000000000	0.200000000000000	0	0	0.100000000000000	0.200000000000000	0	0.500000000000000	0.800000000000000	4.40000000000000	6.50000000000000	6	6.80000000000000	6.30000000000000	6.60000000000000	5.40000000000000	4.40000000000000	4.60000000000000	2.90000000000000	1.90000000000000	2.30000000000000	2.50000000000000	2.80000000000000	2.90000000000000	2	1.50000000000000	1.10000000000000	1.20000000000000	0.900000000000000	0.500000000000000
	Mut 9	0.200000000000000	0.200000000000000	0	0	0	0	0	0.200000000000000	0.200000000000000	0	0.200000000000000	0.200000000000000	0	0	0.200000000000000	0.200000000000000	0.200000000000000	0	0.200000000000000	0.200000000000000	0.400000000000000	0.200000000000000	0	0.600000000000000	1.40000000000000	5.40000000000000	3.60000000000000	1.80000000000000	1.80000000000000	1.80000000000000	1.60000000000000	1.20000000000000	1.20000000000000	2	1	0.800000000000000	0.600000000000000	0.800000000000000	0.800000000000000	0.200000000000000	0.600000000000000	0	0	0.200000000000000	0.200000000000000	0	0.200000000000000	0
	Mut 10	0	0	0.333333333333333	0	0	0.166666666666667	0	0	0	0	0.166666666666667	0	0	0	0	0.166666666666667	0	0.333333333333333	0	0	0	0	0	0.166666666666667	0.666666666666667	1.50000000000000	1.16666666666667	0.833333333333333	1	0.500000000000000	1	1.50000000000000	2	0.500000000000000	1.66666666666667	0.833333333333333	2	1.50000000000000	1.16666666666667	0.833333333333333	1	1.16666666666667	1	1.16666666666667	0.333333333333333	0.500000000000000	0	0.500000000000000
	Mut 11	0	0	0	0	0	0	0	0	0	0	0	0	0	0	0	0	0	0	0	0	0	0	0	0.333333333333333	1	1.33333333333333	1.66666666666667	1.66666666666667	0	0.333333333333333	0.333333333333333	0	0	0.666666666666667	0	0	0	0	0	0	0	0	0	0	0	0	0	0
	Mut 12	0	0	0	0.333333333333333	0	0	0	0	0	0	0	0	0	0	0	0	0	0	0	0	0.333333333333333	0	0	0	0.333333333333333	0	0	0.333333333333333	0	0	0	0.333333333333333	0	0	0.666666666666667	0	0.666666666666667	0.666666666666667	0.666666666666667	0.666666666666667	0.333333333333333	1	0.666666666666667	1	1	0.666666666666667	1	0.666666666666667
	Wt mean	0.0555555555555556	0.0777777777777778	0.0333333333333333	0.0666666666666667	0.0944444444444444	0.0111111111111111	0.0277777777777778	0	0	0.0111111111111111	0.0444444444444444	0.0277777777777778	0.0111111111111111	0.0333333333333333	0.466666666666667	1.00555555555556	1.60000000000000	1.67222222222222	1.56666666666667	1.08888888888889	0.866666666666667	0.911111111111111	0.883333333333333	0.811111111111111	0.472222222222222	0.411111111111111	0.688888888888889	0.411111111111111	0.488888888888889	0.538888888888889	0.305555555555556	0.200000000000000	0.372222222222222	0.222222222222222	0.0444444444444444	0.222222222222222	0.166666666666667	0.144444444444444	0.177777777777778	0.277777777777778	0.216666666666667	0.177777777777778	0.0333333333333333	0.272222222222222	0.0666666666666667	0.355555555555556	0.244444444444444	0.216666666666667
	Wt SEM	0.0527046276694730	0.0542627353203323	0.0316227766016838	0.0524404424085076	0.0550252467307306	0.0105409255338946	0.0263523138347365	0	0	0.0105409255338946	0.0278886675511359	0.0263523138347365	0.0105409255338946	0.0316227766016838	0.191702895126808	0.475160791498812	0.805605362444913	0.833633279352764	0.803585714158733	0.573028019481693	0.446374282413313	0.450401055850351	0.361939221417077	0.521642704454985	0.263523138347365	0.228278582243519	0.364758291353481	0.260981055080845	0.258575155633930	0.277238365150120	0.130010683321709	0.109544511501033	0.182536145583401	0.115950180872841	0.0278886675511359	0.115950180872841	0.0689202437604511	0.0760116950066092	0.0932440048713291	0.115950180872841	0.105475115548645	0.106978710239208	0.0316227766016838	0.158727579344122	0.0447213595499958	0.162104218877171	0.116308975482453	0.0698212002188447
	Wt mean smoothed	0.0555555555555556	0.0555555555555556	0.0655555555555556	0.0566666666666667	0.0466666666666667	0.0400000000000000	0.0266666666666667	0.0100000000000000	0.0166666666666667	0.0166666666666667	0.0188888888888889	0.0255555555555556	0.116666666666667	0.308888888888889	0.623333333333333	0.955555555555556	1.26222222222222	1.38666666666667	1.35888888888889	1.22111111111111	1.06333333333333	0.912222222222222	0.788888888888889	0.697777777777778	0.653333333333333	0.558888888888889	0.494444444444444	0.507777777777778	0.486666666666667	0.388888888888889	0.381111111111111	0.327777777777778	0.228888888888889	0.212222222222222	0.205555555555556	0.160000000000000	0.151111111111111	0.197777777777778	0.196666666666667	0.198888888888889	0.176666666666667	0.195555555555556	0.153333333333333	0.181111111111111	0.194444444444444	0.231111111111111	0.216666666666667	0.227777777777778
	Wt SEM smoothed	0.0527046276694730	0.0461967131971630	0.0492111657461455	0.0407784253190298	0.0351963410219106	0.0288717857015739	0.0183836972198723	0.00948683298050514	0.0129563813839534	0.0129563813839534	0.0150645664907323	0.0213891218110691	0.0576215157296518	0.147075940519187	0.302926550241222	0.467545021004996	0.621937608516406	0.698202633387383	0.692445331570283	0.621404470251371	0.527065658664233	0.470677056723484	0.408776080496618	0.365156940462660	0.348028387563286	0.327836754296039	0.275223244531828	0.277966289892379	0.258312710108017	0.207269954137527	0.191580972238039	0.163055977285821	0.113186037766024	0.110373937276250	0.102249083728134	0.0809441936127755	0.0764029584124732	0.0940152610768141	0.0919202480119750	0.0995319413077264	0.0906541576267413	0.103750872521300	0.0895051082567309	0.100830928922436	0.102696981971085	0.110336666694517	0.0950228275508478	0.0986395180951265
	Mut mean	0.0305555555555556	0.102777777777778	0.0500000000000000	0.0722222222222222	0.0305555555555556	0.0138888888888889	0.0416666666666667	0.0555555555555556	0.0416666666666667	0.0250000000000000	0.0388888888888889	0.0611111111111111	0.0444444444444444	0.0138888888888889	0.0333333333333333	0.0722222222222222	0.0750000000000000	0.0694444444444444	0.0472222222222222	0.0333333333333333	0.0833333333333333	0.0250000000000000	0.0361111111111111	0.152777777777778	0.498611111111111	1.14027777777778	1.19027777777778	1.62361111111111	1.60000000000000	1.54444444444444	1.41388888888889	1.64583333333333	1.40277777777778	1.38472222222222	1.16805555555556	1.01527777777778	0.934722222222222	0.652777777777778	0.523611111111111	0.583333333333333	0.559722222222222	0.615277777777778	0.418055555555556	0.420833333333333	0.338888888888889	0.302777777777778	0.270833333333333	0.247222222222222
	Mut SEM	0.0173891576099247	0.0468856555703842	0.0296312483370323	0.0373632358878537	0.0221102462415729	0.0133440128170906	0.0400320384512718	0.0282439515245441	0.0219927939035263	0.0172395706791903	0.0204203432143149	0.0297185276080576	0.0274062173803820	0.00920991774244400	0.0180648920932378	0.0302369131075068	0.0428446535248488	0.0357967007055648	0.0274416335709675	0.0215916758543765	0.0425489343040670	0.0172395706791903	0.0271570108352012	0.0535395682321530	0.161654931125892	0.507080627470388	0.487100336575267	0.557433548826370	0.750547585647758	0.706123546987681	0.640891089219836	0.665795249238318	0.544898760702077	0.472283292819584	0.393154607241916	0.410352901798567	0.267135793158708	0.189474730243042	0.185617873813367	0.191525994794980	0.215425513886243	0.241494459449019	0.163340449078305	0.142394946895320	0.110577584651693	0.106323627687894	0.0976038685274060	0.0743224597536170
	Mut mean smoothed	0.0305555555555556	0.0611111111111111	0.0572222222222222	0.0538888888888889	0.0416666666666667	0.0427777777777778	0.0366666666666667	0.0355555555555556	0.0405555555555556	0.0444444444444444	0.0422222222222222	0.0366666666666667	0.0383333333333333	0.0450000000000000	0.0477777777777778	0.0527777777777778	0.0594444444444444	0.0594444444444444	0.0616666666666667	0.0516666666666667	0.0450000000000000	0.0661111111111111	0.159166666666667	0.370555555555556	0.603611111111111	0.921111111111111	1.21055555555556	1.41972222222222	1.47444444444444	1.56555555555556	1.52138888888889	1.47833333333333	1.40305555555556	1.32333333333333	1.18111111111111	1.03111111111111	0.858888888888889	0.741944444444445	0.650833333333333	0.586944444444445	0.540000000000000	0.519444444444445	0.470555555555556	0.419166666666667	0.350277777777778	0.316111111111111	0.272222222222222	0.281388888888889
	Mut SEM smoothed	0.0173891576099247	0.0313020205057804	0.0306759087293536	0.0298668797707867	0.0284961563469642	0.0282186969844666	0.0251446085876011	0.0241704734751246	0.0255857395545695	0.0235230373859267	0.0233554905570942	0.0207989153248778	0.0209639796076873	0.0229272935863256	0.0255525187696839	0.0272306154347204	0.0308769586004251	0.0315823153526529	0.0340447195919649	0.0289237030228332	0.0271957650487605	0.0324153519809976	0.0604280030353006	0.153334341668565	0.247306494847780	0.353361802446014	0.492763405929135	0.601657129101493	0.628419221451383	0.664158203983993	0.661651246359134	0.605998387793499	0.543404599844346	0.497296962360092	0.417565071144170	0.346480265052363	0.289147181251120	0.248821458761733	0.209835981179268	0.204707714437330	0.199480858204383	0.190836272820773	0.174646590792116	0.152826213552446	0.124048095368123	0.106244497503186	0.0940308789948487	0.0952285679467042
D) PSTH ACx Mbpneo
	x (Time (ms))	0	1	2	3	4	5	6	7	8	9	10	11	12	13	14	15	16	17	18	19	20	21	22	23	24	25	26	27	28	29	30	31	32	33	34	35	36	37	38	39	40	41	42	43	44	45	46	47
	Biological replicates
	Wt 1	0.100000000000000	0	0.0333333333333333	0.100000000000000	0.100000000000000	0.0500000000000000	0.0333333333333333	0	0	0	0	0.183333333333333	0	0	0	0.200000000000000	1.98333333333333	3.83333333333333	5.23333333333333	4.55000000000000	2	0.616666666666667	0.733333333333333	0.716666666666667	1.90000000000000	1.18333333333333	1.65000000000000	1.45000000000000	1.76666666666667	1.48333333333333	0.666666666666667	0.550000000000000	1.03333333333333	0.516666666666667	0.633333333333333	0.666666666666667	0.400000000000000	0.133333333333333	0.0666666666666667	0.100000000000000	0.150000000000000	0.133333333333333	0.133333333333333	0	0.0333333333333333	0	0.0500000000000000	0.0333333333333333
	Wt 2	0	0	0	0	0	0	0.100000000000000	0	0	0	0	0	0.100000000000000	0.200000000000000	0.100000000000000	1.30000000000000	5.70000000000000	8.30000000000000	7.70000000000000	6.50000000000000	3.90000000000000	3.60000000000000	2.90000000000000	3.20000000000000	3.20000000000000	3.30000000000000	2.90000000000000	2.60000000000000	2.10000000000000	3.20000000000000	2.80000000000000	2	1.70000000000000	1.90000000000000	2.20000000000000	1.50000000000000	0.900000000000000	1.30000000000000	0.700000000000000	0.500000000000000	1.90000000000000	1	0.800000000000000	1	1.20000000000000	1.40000000000000	1.60000000000000	0.700000000000000
	Wt 3	0	0	0	0	0.100000000000000	0	0.100000000000000	0	0	0	0	0.100000000000000	0.100000000000000	0.300000000000000	0.500000000000000	1.70000000000000	2	1.20000000000000	0.800000000000000	0.900000000000000	0.300000000000000	0.400000000000000	0.200000000000000	0.300000000000000	0.300000000000000	0.100000000000000	0.200000000000000	0.200000000000000	0.400000000000000	0	0.300000000000000	0.100000000000000	0.100000000000000	0	0.700000000000000	0	0.200000000000000	0.200000000000000	0.300000000000000	0.200000000000000	0.400000000000000	0.200000000000000	0.400000000000000	0.400000000000000	0.200000000000000	0.200000000000000	0.300000000000000	0.300000000000000
	Wt 4	0	0	0	0	0	0	0	0	0	0	0	0	0.200000000000000	0.800000000000000	3.20000000000000	4.80000000000000	2.80000000000000	1.20000000000000	0	0.400000000000000	0.600000000000000	0	0	0.600000000000000	0	0.200000000000000	0.200000000000000	0.200000000000000	0	0	0	0	0	0	0	0	0	0	0	0	0	0	0	0	0	0	0	0
	Wt 5	0	0.200000000000000	0	0	0	0	0	0	0.200000000000000	0.200000000000000	0.350000000000000	1.80000000000000	0.800000000000000	2.30000000000000	1.50000000000000	2.95000000000000	3.30000000000000	2.95000000000000	2.45000000000000	2.80000000000000	1.85000000000000	1.15000000000000	1.55000000000000	1.95000000000000	2.05000000000000	2.05000000000000	2.30000000000000	2.45000000000000	2.95000000000000	1.85000000000000	2.40000000000000	2.45000000000000	2.85000000000000	1.85000000000000	2	1.70000000000000	1.75000000000000	1.30000000000000	1.80000000000000	1.65000000000000	1.30000000000000	1.20000000000000	1.30000000000000	1.55000000000000	1.75000000000000	1.60000000000000	1.10000000000000	0.950000000000000
	Wt 6	0	0	0	0.500000000000000	0	0	0	0.500000000000000	0.500000000000000	0.500000000000000	1.50000000000000	1	2	1.50000000000000	1.50000000000000	2.50000000000000	1	2	3	2	2.50000000000000	3	1	1.50000000000000	3.50000000000000	3	1	1	2	1	2	0.500000000000000	0	0	0	1	0	0.500000000000000	0	0	0.500000000000000	0.500000000000000	1	0	0	0.500000000000000	0	0
	Wt 7	0	0.250000000000000	0	0	0.250000000000000	0.250000000000000	0	0.250000000000000	0.250000000000000	0.250000000000000	0.750000000000000	1	2.50000000000000	2.50000000000000	2.25000000000000	2.25000000000000	4	1.75000000000000	2	2	1.50000000000000	1	1.25000000000000	0.750000000000000	0.500000000000000	0.500000000000000	1.25000000000000	0.500000000000000	0.500000000000000	0	0.250000000000000	0	0	0.500000000000000	0.500000000000000	0.250000000000000	0.500000000000000	0	0.250000000000000	0	0	0.250000000000000	0	0	0	0	0	0.250000000000000
	Mut 1	0.100000000000000	0.100000000000000	0	0	0	0.100000000000000	0.100000000000000	0.100000000000000	0.200000000000000	0	0	0	0	0	0	0.200000000000000	0	0	0.100000000000000	0.100000000000000	0.100000000000000	0.600000000000000	0.800000000000000	0.100000000000000	0.200000000000000	0.700000000000000	0.400000000000000	0.300000000000000	0.600000000000000	0.100000000000000	0.500000000000000	0.400000000000000	0.100000000000000	0.200000000000000	0.600000000000000	0.200000000000000	0.200000000000000	0.100000000000000	0	0.300000000000000	0.200000000000000	0.200000000000000	0.200000000000000	0.400000000000000	0.200000000000000	0	0.300000000000000	0.500000000000000
	Mut 2	0.150000000000000	0	0.0666666666666667	0.0500000000000000	0.0500000000000000	0	0	0	0	0	0	0	0	0	0.0666666666666667	0.116666666666667	0.0500000000000000	0.416666666666667	0.650000000000000	1.08333333333333	1.55000000000000	1.23333333333333	1.96666666666667	2.08333333333333	2.48333333333333	2.28333333333333	2.28333333333333	1.78333333333333	1.20000000000000	1.35000000000000	0.883333333333333	1.01666666666667	0.800000000000000	0.250000000000000	0.216666666666667	0.166666666666667	0.733333333333333	0.250000000000000	0.0666666666666667	0.233333333333333	0.183333333333333	0.366666666666667	0.133333333333333	0.0500000000000000	0.116666666666667	0.0666666666666667	0.300000000000000	0.133333333333333
	Mut 3	0	0.0285714285714286	0.0571428571428571	0.0571428571428571	0.0571428571428571	0.0285714285714286	0.0285714285714286	0.0571428571428571	0.0285714285714286	0.0571428571428571	0.0952380952380952	0.0571428571428571	0	0	0	0.0857142857142857	0.0571428571428571	0.0571428571428571	0.123809523809524	0.514285714285714	1.50476190476190	3.04761904761905	3.53333333333333	3	2.21904761904762	1.68571428571429	1.64761904761905	1.26666666666667	1.29523809523810	0.885714285714286	0.561904761904762	0.733333333333333	0.780952380952381	0.552380952380952	0.514285714285714	0.152380952380952	0.247619047619048	0.0952380952380952	0.0857142857142857	0.447619047619048	0.209523809523810	0.0952380952380952	0	0.257142857142857	0.190476190476190	0.200000000000000	0.0285714285714286	0
	Mut 4	0	0.100000000000000	0.100000000000000	0	0	0.100000000000000	0	0	0.0666666666666667	0	0.100000000000000	0	0.0666666666666667	0	0	0.200000000000000	0.100000000000000	0.100000000000000	0.493333333333333	1.49000000000000	2.16666666666667	3.70666666666667	2.80000000000000	2.57666666666667	2.76000000000000	2.38333333333333	3.14333333333333	2.91333333333333	2.66000000000000	2.06666666666667	2.26666666666667	2.35000000000000	1.42666666666667	0.596666666666667	1.10666666666667	0.873333333333333	1.34666666666667	0.483333333333333	0.490000000000000	0.853333333333333	0.520000000000000	0.630000000000000	0.546666666666667	0.440000000000000	0.310000000000000	0.730000000000000	0.256666666666667	0.290000000000000
	Mut 5	0.0800000000000000	0.100000000000000	0.0900000000000000	0.0500000000000000	0.0500000000000000	0.0900000000000000	0	0	0.0400000000000000	0.0500000000000000	0	0.0900000000000000	0.0400000000000000	0.0400000000000000	0.0500000000000000	0.100000000000000	0	0.550000000000000	2.10000000000000	2.70000000000000	4.34000000000000	4.33000000000000	3.75000000000000	2.63000000000000	3.40000000000000	2.45000000000000	4.72000000000000	3.13000000000000	3.10000000000000	4.21000000000000	2.47000000000000	3.45000000000000	3.37000000000000	3.83000000000000	2.92000000000000	2.57000000000000	2.67000000000000	1.27000000000000	1.69000000000000	2.17000000000000	3.20000000000000	1.87000000000000	1.60000000000000	2.51000000000000	2.34000000000000	2.43000000000000	2.29000000000000	1.43000000000000
	Mut 6	0.100000000000000	0.100000000000000	0.0400000000000000	0	0	0	0	0.120000000000000	0.100000000000000	0.0400000000000000	0.0400000000000000	0	0	0	0	0	0	0.190000000000000	0.376666666666667	0.396666666666667	0.806666666666667	0.893333333333333	1.05000000000000	0.700000000000000	0.236666666666667	0.666666666666667	0.140000000000000	0.476666666666667	0.313333333333333	0.630000000000000	0.256666666666667	0.500000000000000	0.420000000000000	0.446666666666667	0.333333333333333	0.223333333333333	0.600000000000000	0.313333333333333	0.576666666666667	0.216666666666667	0.313333333333333	0.383333333333333	0.580000000000000	0.253333333333333	0.413333333333333	0.156666666666667	0.463333333333333	0.286666666666667
	Mut 7	0.100000000000000	0	0	0	0	0	0	0	0	0.100000000000000	0	0	0	0	0	0	0	0	0.200000000000000	0	0.200000000000000	0.900000000000000	1.70000000000000	4	5.30000000000000	4.50000000000000	3	2.90000000000000	2.40000000000000	2.80000000000000	2.80000000000000	2	1.20000000000000	1.10000000000000	1	0.600000000000000	1.10000000000000	1.30000000000000	0.400000000000000	0.300000000000000	0.100000000000000	0.500000000000000	0.500000000000000	0.200000000000000	0.300000000000000	0.400000000000000	0.200000000000000	0.700000000000000
	Mut 8	0	0	0	0	0	0	0	0	0	0	0	0	0	0	0.750000000000000	2.25000000000000	0.750000000000000	2	4.50000000000000	3	4.75000000000000	4.50000000000000	5.25000000000000	3.25000000000000	2.25000000000000	2	2.50000000000000	2.50000000000000	2.25000000000000	3.25000000000000	1.25000000000000	0.500000000000000	0.750000000000000	0.250000000000000	0.500000000000000	0.250000000000000	0.750000000000000	0	0.500000000000000	0	0	0.250000000000000	0.250000000000000	0.500000000000000	0.500000000000000	0	0.250000000000000	0
	Wt mean	0.0142857142857143	0.0642857142857143	0.00476190476190476	0.0857142857142857	0.0642857142857143	0.0428571428571429	0.0333333333333333	0.107142857142857	0.135714285714286	0.135714285714286	0.371428571428571	0.583333333333333	0.814285714285714	1.08571428571429	1.29285714285714	2.24285714285714	2.96904761904762	3.03333333333333	3.02619047619048	2.73571428571429	1.80714285714286	1.39523809523810	1.09047619047619	1.28809523809524	1.63571428571429	1.47619047619048	1.35714285714286	1.20000000000000	1.38809523809524	1.07619047619048	1.20238095238095	0.800000000000000	0.811904761904762	0.680952380952381	0.861904761904762	0.730952380952381	0.535714285714286	0.490476190476191	0.445238095238095	0.350000000000000	0.607142857142857	0.469047619047619	0.519047619047619	0.421428571428571	0.454761904761905	0.528571428571429	0.435714285714286	0.319047619047619
	Wt SEM	0.0133630620956212	0.0391501991723937	0.00445435403187374	0.0659184199995578	0.0334076552390531	0.0329592099997789	0.0166666666666667	0.0695435800330233	0.0682476233669576	0.0682476233669576	0.202550699120703	0.245868641532199	0.362530786869986	0.362530786869986	0.417386283344110	0.509537021413043	0.548613873812614	0.887666259857211	0.937810795044282	0.755170668190468	0.426276095416820	0.482958598573944	0.342442498938676	0.359521838531336	0.498196150890294	0.468570732916634	0.358589332696623	0.356925529114034	0.386111824825194	0.427089866384411	0.410205861984381	0.356048919859804	0.394650488326706	0.299429020128708	0.315599706278657	0.246090462783538	0.219543628379201	0.204318456694523	0.228185127431549	0.212377415622911	0.256260888270416	0.162675424237325	0.183819701173956	0.219814586369859	0.253966548853403	0.243853000215879	0.229744941392054	0.131780390910679
	Wt mean smoothed	0.0142857142857143	0.0277777777777778	0.0466666666666667	0.0523809523809524	0.0461904761904762	0.0666666666666667	0.0766666666666667	0.0909523809523810	0.156666666666667	0.266666666666667	0.408095238095238	0.598095238095238	0.829523809523810	1.20380952380952	1.68095238095238	2.12476190476191	2.51285714285714	2.80142857142857	2.71428571428571	2.39952380952381	2.01095238095238	1.66333333333333	1.44333333333333	1.37714285714286	1.36952380952381	1.39142857142857	1.41142857142857	1.29952380952381	1.24476190476190	1.13333333333333	1.05571428571429	0.914285714285714	0.871428571428572	0.777142857142857	0.724285714285714	0.660000000000000	0.612857142857143	0.510476190476191	0.485714285714286	0.472380952380952	0.478095238095238	0.473333333333333	0.494285714285714	0.478571428571429	0.471904761904762	0.431904761904762	0.430476190476191	0.407619047619048
	Wt SEM smoothed	0.0133630620956212	0.0189892050999629	0.0312587381076999	0.0351779676885314	0.0306812611873860	0.0436991063876159	0.0441649470610959	0.0511329406866768	0.0850512385108617	0.130891633483968	0.189489074851361	0.248345707551966	0.318173439547397	0.379570704005865	0.440119750461948	0.545146845059393	0.660202846694252	0.727759723663523	0.711107538464279	0.697976483416545	0.588931731232838	0.473273939930249	0.421879036470214	0.430337963970177	0.405464110794713	0.408360716829785	0.413678714088556	0.399457457187379	0.387784483000929	0.387276400433565	0.394821392276099	0.377484831336802	0.355186799315651	0.322363719475483	0.295062661179362	0.256996254852925	0.242747476313494	0.222103018182345	0.224137103279720	0.212763462451345	0.208663711347232	0.206989603134894	0.215307429780992	0.212825852170085	0.226239755601030	0.215831893548375	0.217953784224632	0.205262780345928
	Mut mean	0.0662500000000000	0.0535714285714286	0.0442261904761905	0.0196428571428571	0.0196428571428571	0.0398214285714286	0.0160714285714286	0.0346428571428571	0.0544047619047619	0.0308928571428571	0.0294047619047619	0.0183928571428571	0.0133333333333333	0.00500000000000000	0.108333333333333	0.369047619047619	0.119642857142857	0.414226190476190	1.06797619047619	1.16053571428571	1.92726190476190	2.40136904761905	2.60625000000000	2.29250000000000	2.35613095238095	2.08363095238095	2.22928571428571	1.90875000000000	1.72732142857143	1.91154761904762	1.37357142857143	1.36875000000000	1.10595238095238	0.903214285714286	0.898869047619048	0.629464285714286	0.955952380952381	0.476488095238095	0.476130952380952	0.565119047619048	0.590773809523810	0.536904761904762	0.476250000000000	0.576309523809524	0.546309523809524	0.497916666666667	0.511071428571429	0.417500000000000
	Mut SEM	0.0206101136754334	0.0178571428571429	0.0144926725171496	0.00961636572702590	0.00961636572702590	0.0170243298288787	0.0125000000000000	0.0179604156581145	0.0243419633377902	0.0131816682385433	0.0156713880568416	0.0124347788275383	0.00908513525158996	0.00500000000000000	0.0921523927636363	0.270049231255316	0.0910013736160065	0.237276576195610	0.541302978376337	0.408411561470882	0.623145195606334	0.588321291743376	0.536346931336396	0.461256801902787	0.584111097752937	0.426579468828053	0.530483029792621	0.398652461076339	0.358937045821146	0.503194908771096	0.352528685248311	0.393441236964867	0.354713643249711	0.430493457960674	0.308218728701262	0.291583862152555	0.280409281371650	0.184193800522150	0.190719050903550	0.245093028060017	0.376638789717019	0.199581052136424	0.176827686616006	0.280924458862701	0.259972662307775	0.289192867963497	0.257682662025193	0.167678772165473
	Mut mean smoothed	0.0662500000000000	0.0546825396825397	0.0406666666666667	0.0353809523809524	0.0278809523809524	0.0259642857142857	0.0329166666666667	0.0351666666666667	0.0330833333333333	0.0335476190476191	0.0292857142857143	0.0194047619047619	0.0348928571428571	0.102821428571429	0.123071428571429	0.203250000000000	0.415845238095238	0.626285714285714	0.937928571428572	1.39427380952381	1.83267857142857	2.07758333333333	2.31670238095238	2.34797619047619	2.31355952380952	2.17405952380952	2.06102380952381	1.97210714285714	1.83009523809524	1.65798809523810	1.49742857142857	1.33260714285714	1.13007142857143	0.981250000000000	0.898690476190476	0.772797619047619	0.687380952380952	0.620630952380952	0.612892857142857	0.529083333333333	0.529035714285714	0.549071428571429	0.545309523809524	0.526738095238095	0.521571428571429	0.509821428571429	0.480452380952381	0.452440476190476
	Mut SEM smoothed	0.0206101136754334	0.0176533096832419	0.0144385321007555	0.0137213753314446	0.0126499467600160	0.0133434953882090	0.0162886149103619	0.0170016754126653	0.0167310870582579	0.0167180428237656	0.0149429867424607	0.0110745940749026	0.0268687389799212	0.0777443076196162	0.0934576265773098	0.139095914766114	0.246356510441381	0.309608344182830	0.380227537053034	0.479691520678508	0.539505591706665	0.523496356411955	0.558636263668366	0.519323118312710	0.507755465922559	0.480216571870548	0.459752620654219	0.443569382857851	0.428759226141903	0.401350867576352	0.392563104011026	0.406874386438932	0.367879150424965	0.355690185805814	0.333083794687170	0.298979826141658	0.251024944730234	0.238399804601984	0.255410790114877	0.239245144267832	0.237771921486603	0.255813003078433	0.258788929927985	0.241299745577281	0.252920067555034	0.251090284664928	0.238619446800373	0.221204575647028
E) PSTH ACx Mct1
	x (Time (ms))	0	1	2	3	4	5	6	7	8	9	10	11	12	13	14	15	16	17	18	19	20	21	22	23	24	25	26	27	28	29	30	31	32	33	34	35	36	37	38	39	40	41	42	43	44	45	46	47
	Biological replicates
	Wt 1	0.250000000000000	0.750000000000000	0.500000000000000	0.250000000000000	0	0.500000000000000	0.750000000000000	0.250000000000000	0.250000000000000	1	1.25000000000000	0.750000000000000	0.500000000000000	0	1	1.50000000000000	3.25000000000000	2.25000000000000	1.25000000000000	1	1.25000000000000	1.50000000000000	1.75000000000000	1	0.500000000000000	0.500000000000000	1	0.750000000000000	1	1.75000000000000	0.500000000000000	0.250000000000000	0.750000000000000	0.750000000000000	0.500000000000000	0.500000000000000	0.250000000000000	0.500000000000000	0	0	0.750000000000000	0.500000000000000	0.500000000000000	0.250000000000000	0	0.250000000000000	0	0.250000000000000
	Wt 2	0	0	0	0	0	0	0	0.250000000000000	0	0	0	0	0.750000000000000	1.25000000000000	2.50000000000000	3.50000000000000	1.75000000000000	0.500000000000000	0.500000000000000	0.750000000000000	0	0	0.750000000000000	0.750000000000000	0.250000000000000	1	0.500000000000000	0.500000000000000	0	0	0.250000000000000	0.250000000000000	0	0	0.250000000000000	0.250000000000000	0	0	0.250000000000000	0.250000000000000	0	0	0.250000000000000	0	0	0	0	0
	Wt 3	0.250000000000000	0.250000000000000	0	0	0	0	0	0.500000000000000	0	0.500000000000000	0	0.500000000000000	1	0.250000000000000	0.500000000000000	0.250000000000000	0	0	0	0.500000000000000	0.500000000000000	0.500000000000000	0.500000000000000	0.250000000000000	1	0.250000000000000	0.250000000000000	0.500000000000000	0	0	0.250000000000000	0	0	0.250000000000000	0	0	0	0	0	0	0	0	0	0	0	0	0	0
	Wt 4	0.250000000000000	0.416666666666667	0.333333333333333	0.500000000000000	0.333333333333333	0.500000000000000	0.166666666666667	0.250000000000000	0.250000000000000	0.333333333333333	1.25000000000000	5	7.25000000000000	5.33333333333333	5.08333333333333	4.08333333333333	2.91666666666667	2.50000000000000	3.08333333333333	2.91666666666667	2.66666666666667	2.33333333333333	2.08333333333333	1.91666666666667	2.16666666666667	1.66666666666667	1	1	1.25000000000000	1.16666666666667	0.916666666666667	0.916666666666667	0.833333333333333	0.750000000000000	0.583333333333333	0.416666666666667	0.750000000000000	0.333333333333333	0.250000000000000	0.250000000000000	0.166666666666667	0.166666666666667	0.250000000000000	0	0.0833333333333333	0.0833333333333333	0.166666666666667	0.0833333333333333
	Wt 5	0	0	0	0	0.125000000000000	0	0.125000000000000	0.125000000000000	0.125000000000000	0.125000000000000	0.375000000000000	3.62500000000000	6.62500000000000	4	3.12500000000000	3	2.12500000000000	2.37500000000000	1.37500000000000	0.500000000000000	0.250000000000000	0.375000000000000	0	0.500000000000000	0.125000000000000	0.125000000000000	0.125000000000000	0.125000000000000	0	0.125000000000000	0	0	0	0	0	0.125000000000000	0	0.125000000000000	0	0	0.125000000000000	0	0	0	0	0	0	0
	Wt 6	0.125000000000000	0	0.125000000000000	0	0	0.125000000000000	0	0	0.125000000000000	0	0	0.125000000000000	1.62500000000000	4.62500000000000	6.50000000000000	6.75000000000000	4.37500000000000	2.50000000000000	2.12500000000000	1	1.62500000000000	1.12500000000000	0.750000000000000	1.50000000000000	0.750000000000000	0.500000000000000	0.750000000000000	0.500000000000000	0.125000000000000	0.250000000000000	0.125000000000000	0.125000000000000	0.125000000000000	0	0.125000000000000	0.125000000000000	0	0.125000000000000	0	0	0	0	0	0	0	0	0	0
	Wt 7	0	0	0	0.250000000000000	0	0	0	0	0	0	0.500000000000000	0	2	7.75000000000000	6	2.25000000000000	0	0	0	0	0	0	0	0	0	0	0	0	0	0	0	0	0	0	0	0	0	0	0	0	0	0	0	0	0	0	0	0
	Wt 8	0.250000000000000	0	0	0.250000000000000	0.500000000000000	0	0.250000000000000	0	0.250000000000000	0.500000000000000	0.750000000000000	5.50000000000000	6.75000000000000	8	7.50000000000000	4.75000000000000	1.50000000000000	2.75000000000000	2.50000000000000	1.50000000000000	3.25000000000000	4	2.50000000000000	3.50000000000000	3.75000000000000	2	2.50000000000000	1.75000000000000	2	2.75000000000000	2.25000000000000	2	1.75000000000000	1.50000000000000	0.500000000000000	0.500000000000000	0.750000000000000	1.50000000000000	1.50000000000000	0.750000000000000	0.500000000000000	0	0.750000000000000	0.750000000000000	0.750000000000000	0.250000000000000	1.25000000000000	0
	Mut 1	0	0	0	0	0	0	0	0	0	0	0	0	0.500000000000000	1	2.12500000000000	1.37500000000000	1.62500000000000	0.375000000000000	0.750000000000000	0.750000000000000	0.500000000000000	0.500000000000000	0	0.500000000000000	0.250000000000000	0.500000000000000	0.875000000000000	0	0.250000000000000	0	0	0	0	0.125000000000000	0	0	0	0	0	0	0	0	0	0	0	0	0	0
	Mut 2	0	0	0.250000000000000	0	0	0	0.250000000000000	0	0.250000000000000	0	0	1.25000000000000	6.25000000000000	5.75000000000000	2.75000000000000	2	1.50000000000000	2	1.75000000000000	1	1.50000000000000	1	1	0.750000000000000	0.500000000000000	0.500000000000000	0.250000000000000	0.250000000000000	0.250000000000000	0	0	0	0	0	0	0.750000000000000	0	0.250000000000000	0	0.250000000000000	0	0	0	0	0.250000000000000	0.250000000000000	0.500000000000000	0.500000000000000
	Mut 3	0.250000000000000	0	0.500000000000000	0.250000000000000	0.250000000000000	0	0.250000000000000	0	0	0	0.250000000000000	0.250000000000000	0	0.500000000000000	0	0	0.500000000000000	0.500000000000000	0	0.750000000000000	0.750000000000000	0.500000000000000	0.500000000000000	1	0.750000000000000	1.25000000000000	1	3	1	1.25000000000000	1.75000000000000	0.250000000000000	1.50000000000000	1.75000000000000	1.50000000000000	2.25000000000000	1	1.25000000000000	0.500000000000000	0.500000000000000	1	1.25000000000000	0.500000000000000	0.750000000000000	0.750000000000000	0.250000000000000	0.500000000000000	1.25000000000000
	Mut 4	0	0	0.250000000000000	0	0	0.250000000000000	0	0	0	0	0	0	0.250000000000000	0.250000000000000	0	0	0.250000000000000	3	2.25000000000000	1.50000000000000	2.75000000000000	1.50000000000000	1	1.50000000000000	0.500000000000000	0.250000000000000	0.250000000000000	0.750000000000000	1	0.750000000000000	0.250000000000000	0	0.500000000000000	0.250000000000000	0	0.750000000000000	0	0.250000000000000	0.250000000000000	0	0.500000000000000	0.500000000000000	0.500000000000000	0.250000000000000	0.750000000000000	0.750000000000000	0.250000000000000	0.750000000000000
	Mut 5	0	0	0	0	0	0	0	0	0	0.250000000000000	0	2.50000000000000	1.25000000000000	0.500000000000000	0	0.500000000000000	0	0.500000000000000	0	0.250000000000000	0	0	0	0	0	0	0	0	0	0	0	0	0	0	0	0	0	0	0	0	0	0	0	0	0	0	0	0
	Mut 6	0	0.0833333333333333	0	0	0	0.0833333333333333	0	0.166666666666667	0	0.166666666666667	0.166666666666667	1.16666666666667	2	3.08333333333333	1.66666666666667	2	0.500000000000000	0.166666666666667	0.416666666666667	0.666666666666667	1.08333333333333	1.41666666666667	1.50000000000000	1.83333333333333	1.33333333333333	1.83333333333333	1.33333333333333	1.16666666666667	1.41666666666667	1.08333333333333	1.16666666666667	1.08333333333333	0.916666666666667	0.833333333333333	0.916666666666667	0.500000000000000	0.333333333333333	0.583333333333333	0.500000000000000	0.166666666666667	0.416666666666667	0.166666666666667	0.333333333333333	0.750000000000000	0.333333333333333	0.250000000000000	0.500000000000000	0.166666666666667
	Wt mean	0.140625000000000	0.177083333333333	0.119791666666667	0.156250000000000	0.119791666666667	0.140625000000000	0.161458333333333	0.171875000000000	0.125000000000000	0.307291666666667	0.515625000000000	1.93750000000000	3.31250000000000	3.90104166666667	4.02604166666667	3.26041666666667	1.98958333333333	1.60937500000000	1.35416666666667	1.02083333333333	1.19270833333333	1.22916666666667	1.04166666666667	1.17708333333333	1.06770833333333	0.755208333333333	0.765625000000000	0.640625000000000	0.546875000000000	0.755208333333333	0.536458333333333	0.442708333333333	0.432291666666667	0.406250000000000	0.244791666666667	0.239583333333333	0.218750000000000	0.322916666666667	0.250000000000000	0.156250000000000	0.192708333333333	0.0833333333333333	0.218750000000000	0.125000000000000	0.104166666666667	0.0729166666666667	0.177083333333333	0.0416666666666667
	Wt SEM	0.0437978055141709	0.0988995752875789	0.0683916979987976	0.0657630351011439	0.0683916979987976	0.0798907596793450	0.0906181579245292	0.0622203565391355	0.0409158544192486	0.124736204783255	0.186661069617407	0.836526619847979	1.05802629591950	1.11625618510436	0.925181553262934	0.711902335658391	0.540678471298235	0.428763210437883	0.407640325434856	0.312896573763625	0.439334130163578	0.486677674369966	0.336664898628078	0.400098419191682	0.453706181746688	0.260260369763521	0.281931218657267	0.193991065469889	0.273389664183090	0.365999587656438	0.266963829497407	0.246872488434080	0.225200734420939	0.194440015539130	0.0885416666666667	0.0741812117893721	0.119872514125871	0.179690195804484	0.182981263677850	0.0937500000000000	0.0998937617715592	0.0629940788348712	0.0995245393286069	0.0944911182523068	0.0928361545266799	0.0399575047086237	0.154654552968764	0.0314970394174356
	Wt mean smoothed	0.140625000000000	0.145833333333333	0.142708333333333	0.142708333333333	0.139583333333333	0.150000000000000	0.143750000000000	0.181250000000000	0.256250000000000	0.611458333333333	1.23958333333333	1.99479166666667	2.73854166666667	3.28750000000000	3.29791666666667	2.95729166666667	2.44791666666667	1.84687500000000	1.43333333333333	1.28125000000000	1.16770833333333	1.13229166666667	1.14166666666667	1.05416666666667	0.961458333333333	0.881250000000000	0.755208333333334	0.692708333333333	0.648958333333333	0.584375000000000	0.542708333333333	0.514583333333333	0.412500000000000	0.353125000000000	0.308333333333333	0.286458333333333	0.255208333333333	0.237500000000000	0.228125000000000	0.201041666666667	0.180208333333333	0.155208333333333	0.144791666666667	0.120833333333333	0.139583333333333	0.104166666666667	0.0864583333333333	0.0750000000000000
	Wt SEM smoothed	0.0437978055141709	0.0703630262668492	0.0690487623800978	0.0762673532131326	0.0746110697405227	0.0733768014485902	0.0684073653122112	0.0796762666691027	0.101030328656715	0.250212021041405	0.449373208917479	0.664441275054500	0.824530344750436	0.929578597958633	0.870408968248684	0.744556351152360	0.602833179218460	0.480376183318598	0.425862542219635	0.415062382833981	0.396642720472020	0.395134339223386	0.423296260819998	0.387481508739987	0.346532217597447	0.317997450965809	0.292655699964091	0.275114381146041	0.276455073092818	0.269443327048181	0.275685260838391	0.259895331109599	0.204403746911644	0.165847223370038	0.140447228508396	0.131345120785105	0.129053370412849	0.130095037079516	0.135237547075953	0.123861860017753	0.107828728722577	0.0901306996374688	0.0899479305428048	0.0779606791302177	0.0962927739569963	0.0826872739747620	0.0686270765763866	0.0566361491811650
	Mut mean	0.0416666666666667	0.0138888888888889	0.166666666666667	0.0416666666666667	0.0416666666666667	0.0555555555555556	0.0833333333333333	0.0277777777777778	0.0416666666666667	0.0694444444444444	0.0694444444444444	0.861111111111111	1.70833333333333	1.84722222222222	1.09027777777778	0.979166666666667	0.729166666666667	1.09027777777778	0.861111111111111	0.819444444444445	1.09722222222222	0.819444444444445	0.666666666666667	0.930555555555556	0.555555555555556	0.722222222222222	0.618055555555556	0.861111111111111	0.652777777777778	0.513888888888889	0.527777777777778	0.222222222222222	0.486111111111111	0.493055555555556	0.402777777777778	0.708333333333333	0.222222222222222	0.388888888888889	0.208333333333333	0.152777777777778	0.319444444444444	0.319444444444445	0.222222222222222	0.291666666666667	0.347222222222222	0.250000000000000	0.291666666666667	0.444444444444444
	Mut SEM	0.0416666666666667	0.0138888888888889	0.0833333333333333	0.0416666666666667	0.0416666666666667	0.0412011027060870	0.0527046276694730	0.0277777777777778	0.0416666666666667	0.0452189461002770	0.0452189461002770	0.399459511383279	0.956156948994835	0.888042131410720	0.507400859987495	0.382449161472621	0.274652558294617	0.466767928828359	0.383494330120496	0.168622780119735	0.390522363059253	0.240000643003254	0.247206616236522	0.272519678754841	0.187165339199145	0.280266627902876	0.214199810088560	0.466798923057778	0.229145621929337	0.239034193535177	0.306312194490894	0.176994803578600	0.253143813124984	0.281451402510822	0.265637481551340	0.337988329844554	0.164804410824348	0.193250301454734	0.100346621489936	0.0816968953880708	0.164452890173508	0.202320641495891	0.102439382858810	0.150231303144333	0.138471595340161	0.111803398874989	0.100346621489936	0.201460715160764
	Mut mean smoothed	0.0416666666666667	0.0740740740740741	0.0611111111111111	0.0638888888888889	0.0777777777777778	0.0500000000000000	0.0500000000000000	0.0555555555555556	0.0583333333333333	0.213888888888889	0.550000000000000	0.911111111111111	1.11527777777778	1.29722222222222	1.27083333333333	1.14722222222222	0.950000000000000	0.895833333333334	0.919444444444445	0.937500000000000	0.852777777777778	0.866666666666667	0.813888888888889	0.738888888888889	0.698611111111111	0.737500000000000	0.681944444444445	0.673611111111111	0.634722222222222	0.555555555555556	0.480555555555556	0.448611111111111	0.426388888888889	0.462500000000000	0.462500000000000	0.443055555555556	0.386111111111111	0.336111111111111	0.258333333333333	0.277777777777778	0.244444444444444	0.261111111111111	0.300000000000000	0.286111111111111	0.280555555555556	0.325000000000000	0.319444444444445	0.352777777777778
	Mut SEM smoothed	0.0416666666666667	0.0462962962962963	0.0444444444444444	0.0443513316523285	0.0521144794084454	0.0410033682973342	0.0410033682973342	0.0417138241840563	0.0425173928628943	0.111868369605655	0.297544203849067	0.466819296797878	0.559255679575321	0.626701722649790	0.601740332032058	0.503862527998762	0.402952967740718	0.335197351767166	0.336811992084492	0.329881609026219	0.285969346507852	0.263774416234721	0.267482928050603	0.245431781019328	0.240271614436389	0.284190075800640	0.275515264435539	0.285889035302746	0.291098148620349	0.283657147318357	0.240926125331798	0.251387281448095	0.256707939051328	0.263043166122060	0.260605087571210	0.248626385237160	0.212405429032982	0.175617311800329	0.140910223866119	0.148413470000428	0.130251286281243	0.140228222612122	0.151583162602540	0.141053264342837	0.120658460341646	0.140462726802037	0.132949021496140	0.137862548185506
G) Spike count IC Mbpshi
Note: Outliers not included in the statistical analysis and depicted in gray and italics
	Biological replicates
	Wt 1	Wt 2	Wt 3	Wt 4	Wt 5	Wt 6	Wt 7	Wt 8	Mut 1	Mut 2	Mut 3	Mut 4	Mut 5	Mut 6
	1.63333	1.16667	4	1.5	1.33333	2.8	1	1	5.97333	1.36667	2.04	3.54333	1.83333	1.625
		Mean	SEM
	Wt	1.4905	0.2211
	Mut	2.7303	0.7197
H) Spike count ACx Mbpshi
	Biological replicates
	Wt 1	Wt 2	Wt 3	Wt 4	Wt 5	Wt 6	Wt 7	Wt 8	Wt 9	Mut 1	Mut 2	Mut 3	Mut 4	Mut 5	Mut 6	Mut 7	Mut 8	Mut 9	Mut 10	Mut 11	Mut 12
	1	1.5	1.5	1.5	4.5	7.8	2.4	7.66667	6.66667	1	2.4	3.25	1	4.25	5.8	6	5.9	2	2.33333	9	9.66667
		Mean	SEM
	Wt	3.8370	0.9525
	Mut	4.3833	0.8446
I) Spike count ACx Mbpneo
	Biological replicates
	Wt 1	Wt 2	Wt 3	Wt 4	Wt 5	Wt 6	Wt 7	Wt 8	Mut 1	Mut 2	Mut 3	Mut 4	Mut 5	Mut 6	Mut 7	Mut 8
	7.3	8.9	3.2	5.2	5.4	6.125	7	6	2.25	3.80333	4.25714	5.83	6.89333	2.04	7	5.7
		Mean	SEM
	Wt	6.1406	0.5946
	Mut	4.7217	0.6873
J) Spike count ACx Mct1
	Biological replicates
	Wt 1	Wt 2	Wt 3	Wt 4	Wt 5	Wt 6	Wt 7	Wt 8	Het 1	Het 2	Het 3	Het 4	Het 5	Het 6
	4	3.75	2	7.5	6.75	8.125	7.75	9	2.5	6.75	4.33333	3.5	3.25	5.5
		Mean	SEM
	Wt	6.1094	0.8900
	Het	4.3056	0.6436
K) Latency IC Mbpshi
Note: Outliers not included in the statistical analysis and depicted in gray and italics
	Biological replicates
	Wt 1	Wt 2	Wt 3	Wt 4	Wt 5	Wt 6	Wt 7	Wt 8	Mut 1	Mut 2	Mut 3	Mut 4	Mut 5	Mut 6
	19.2667	13.99	18.2	16.7	25.3333	16.4	19.5	16	21.96	28.38	20.0367	22.9833	21.2667	25.25
		Mean	SEM
	Wt	17.1510	0.7429
	Mut	23.3128	1.2421
L) Latency ACx Mbpshi
	Biological replicates
	Wt 1	Wt 2	Wt 3	Wt 4	Wt 5	Wt 6	Wt 7	Wt 8	Wt 9	Mut 1	Mut 2	Mut 3	Mut 4	Mut 5	Mut 6	Mut 7	Mut 8	Mut 9	Mut 10	Mut 11	Mut 12
	31	18.75	16	31.5	25.5	15.5	15.2	14	14.6667	43	27	31	44	28.75	28.2	25.4	24.6	26.5	32.8333	24.6667	21.6667
		Mean	SEM
	Wt	20.2352	2.3813
	Mut	29.8014	2.0372
M) Latency ACx Mbpneo
Note: Outliers not included in the statistical analysis and depicted in gray and italics
	Biological replicates
	Wt 1	Wt 2	Wt 3	Wt 4	Wt 5	Wt 6	Wt 7	Wt 8	Mut 1	Mut 2	Mut 3	Mut 4	Mut 5	Mut 6	Mut 7	Mut 8
	18.8833	15.7	17.2	14.2	14.6	18.5	15.5	13	29.875	20.5533	21.0343	20.8267	19.12	23.3	22.1	17.4
		Mean	SEM
	Wt	15.9479	0.7383
	Mut	20.6192	0.7272
N) Latency ACx Mct1
Note: Outliers not included in the statistical analysis and depicted in gray and italics
	Biological replicates
	Wt 1	Wt 2	Wt 3	Wt 4	Wt 5	Wt 6	Wt 7	Wt 8	Het 1	Het 2	Het 3	Het 4	Het 5	Het 6
	17	14.25	19.3333	13	13	13.5	13.25	13	14.5	13	27.3333	18	14.5	16.0417
		Mean	SEM
	Wt	13.3333	0.2007
	Het	15.2083	0.8476
[truncated: 23 more columns]

## Sheet: Fig6
A) NA (Scheme of Frequency coding protocol)
B) Tuning in Mbpshi
	Pseudo-replicates (recording sites can belong to the same or different animals)
	60 dB
	x (Octaves from BF)	-2	-1.75000000000000	-1.50000000000000	-1.25000000000000	-1	-0.750000000000000	-0.500000000000000	-0.250000000000000	0	0.250000000000000	0.500000000000000	0.750000000000000	1	1.25000000000000	1.50000000000000	1.75000000000000	2
	Wt rec 1	NaN	0.0285462718383614	0.0285462718383614	0.165925205060475	0.279206636081375	0.194471476898837	0.194471476898837	0.279206636081375	0.0570925436767227	0.307752907919737	0.472195189767830	0.197437323323602	0.721372630798461	0.223017748737198	0	0	NaN
	Wt rec 2	0.529594272076372	0.455588703261734	0.482637231503580	0.744252187748608	1.12124105011933	1.33512330946699	0.626332537788385	0.627605409705649	1.78689339697693	1.59928400954654	0.196519490851233	0.193973747016706	0.574781225139221	0.574781225139221	NaN	NaN	NaN
	Wt rec 3	NaN	NaN	1.49362456295932e-17	1.49362456295932e-17	NaN	0.720058096231193	0.720058096231193	1.80090123640697	2.04548636973037	1.20628631014450	0.766959630567556	0.824378072396842	0.768404588112617	0.454223149113660	0.0786533591538806	0.875160137047520	0.212274690898257
	Wt rec 4	NaN	NaN	NaN	0	0	0	0.0925058967392695	0.0925058967392695	0.596202551075228	1.36139720742708	1.48261165431038	0.969352305228527	0.558627147001489	0.352509887591009	0.762124770398113	1.29908875551940	0.164402625775786
	Wt rec 5	NaN	NaN	NaN	NaN	NaN	NaN	NaN	0	0	0	1.00711418685121	1.00711418685121	1.19060207612457	0.845840830449827	0.602657439446367	0.401771626297578	0.233217993079585
	Wt rec 6	NaN	NaN	NaN	NaN	NaN	-0.00505709685456012	-0.00505709685456012	0.283453997151665	0.283453997151665	0.318913170390698	0.318913170390698	0.222898980771877	0.165538116008314	0.147213576817673	0.0978250765071822	0.00940025062377059	0.124690903547033
	Wt rec 7	NaN	NaN	NaN	NaN	NaN	NaN	NaN	0	0	0	0.0226287691547207	0.0226287691547207	0.132797825012358	0.394940187839842	0.566532871972318	0.480351952545724	0.349695501730104
	Wt rec 8	0.000180928957114183	0.00438752721001894	0.0378395951714585	0.0378395951714585	0.210092443389026	0.142071636558957	0.0584457071777910	0.0610946201905408	0.0614564781047692	0.0813388742826450	0.0609136912334266	0.0202442540921041	0.0202442540921041	0.000180928957114183	0	NaN	NaN
	Wt rec 9	NaN	NaN	NaN	-1.34259848354245e-18	-1.34259848354245e-18	-1.34259848354245e-18	0.0819875454117119	0.0819875454117119	0.322199077580486	0.572775485165717	0.554193192574113	0.440939458582761	0.347601182022611	0.189569679831216	0.0664448351788140	0.0536019302017489	0.0645568126564460
	Wt rec 10	-0.00868171786262497	-0.00454482393460902	-0.00454482393460902	0.00878354126520668	0.0202049450535464	0.0201562607391870	0.0162761527045568	0.0320759628039110	0.0472050112387580	-0.00544373366052587	-0.00463869238386405	-0.00208292497906257	0.0365145085620754	-0.00515353696316794	-0.00919592604566271	NaN	NaN
	Wt rec 11	NaN	NaN	NaN	0.427937349379750	0.427937349379750	0.427937349379750	0.134913789380293	0.134913789380293	0.190306256547701	0.461629394903005	0.612189797865002	0.679583760592005	0.655189604133273	0.515004337369617	0.449629133303472	0.451436884793787	0.250913438935635
	Wt rec 12	0.0890280604433815	0.0417425232552346	0.0251765089658761	0.0394850311794534	0.0343729891349943	0.0588323472509147	0.135558545103636	0.0415811217278396	0.747600376631955	0.671507009042318	0.0246147975816174	NaN	NaN	NaN	NaN	NaN	NaN
	Wt rec 13	0.300581021967258	0.242839936773047	0.131122408159823	0.0741403058852531	-0.199435195616495	-0.165501523371701	-0.174793117689924	-0.243393496965150	-0.0141806552336304	-0.226490450005514	-0.356471140269125	-0.437442292431146	NaN	NaN	NaN	NaN	NaN
	Mut rec 1	NaN	NaN	NaN	-6.89907502108656e-19	-6.89907502108656e-19	-6.89907502108656e-19	0.0760248806198137	0.0760248806198137	0.265079059270370	0.510733895716075	0.584728969133169	0.387906477493223	0.133774615712772	0.0191558754317641	0.0581901000454126	0.181017518268265	0.0581901000454126
	Mut rec 2	0.267004448838359	0.179713297083539	0.272268907563025	0.155037073652991	0.131942659416708	0.155669797330697	0.429520514087988	0.683835887296095	0.857142857142857	0.857142857142857	NaN	NaN	NaN	NaN	NaN	NaN	NaN
	Mut rec 3	NaN	NaN	NaN	NaN	NaN	9.02087421605573e-18	9.02087421605573e-18	0.291430499325236	0.291430499325236	0.240399610136452	0.240399610136452	0.131668915879442	0.113675213675214	0.125944669365722	0.0993402309191783	0.0319425701004648	0.0278040185934923
	Mut rec 4	NaN	NaN	NaN	1.62043495177376e-17	1.62043495177376e-17	1.62043495177376e-17	0.242360227295684	0.242360227295684	0.441910599724682	0.539680066030031	0.442649397273952	0.257874975830354	0.109399755850497	0.0769590400249344	0.0655538528580787	0.0351448302930083	0.0144065522107651
	Mut rec 5	-0.0261171132640348	0.470015062201313	0.875550886066534	0.875550886066534	0.209178645145694	0.433121966640014	0.538613161760604	0.129590717221117	0.172899194823066	0.00692675307287499	0.0160012644810978	0.00692675307287499	0.0831768228052885	0.250106923034011	0.408194953232795	NaN	NaN
	Mut rec 6	0.343505980294009	0.343505980294009	NaN	0.255471837293851	0.255471837293851	0.408683281521682	0.544264713630855	0.551093313662469	0.459397228515728	0.395774276832288	0.689166974023921	0.531281943200379	0.0780388850835133	0.108267031982718	0.203335265293219	0.241403656673165	0.203672480109595
	Mut rec 7	0.433452737294928	0.236354417128744	0.0403029262148944	0	0.0211982923597821	0.137281842419484	0.137281842419484	0.00104682925233492	0	0.0222451216121171	0.472708834257487	NaN	NaN	NaN	NaN	NaN	NaN
	Mut rec 8	NaN	NaN	NaN	NaN	NaN	-0.0477045015050910	-0.0477045015050910	0.0290911252824001	0.0290911252824001	0.199049070348142	0.199049070348142	0.467776658259852	0.751855548810634	0.889526005845135	0.992177281574056	1.27871719934164	0.355015301237241
	Mut rec 9	-0.0796309064084107	-0.0796309064084107	-0.0776589778122310	-0.0794022770059551	-0.0859342904808005	-0.0742009581000897	0.0806436632146009	0.240586005737169	0.319873968041896	0.0515309239128494	-0.00660167399590610	0.0273694401080274	-0.0573520428394343	-0.0616834983156443	NaN	NaN	NaN
	Mut rec 10	0.00922407693718718	0.00922407693718718	0.000479172827905827	0.00338843642590550	0.0301558006919127	0.117165243498411	0.245742394334637	0.323794620964132	0.466498813565939	0.726759716753240	0.596979820727327	0.180718213754934	3.00282687744659e-18	NaN	NaN	NaN	NaN
	Mut rec 11	0.0242913670433360	0.0242913670433360	0.0817981204580908	0.0841418407335540	0.0379142411444660	0.0304655100254918	0.0621314157440170	0.180767035726515	0.207987101929004	0.339234486169768	0.218681276870981	0.0761956397671499	-1.52596000321819e-18	NaN	NaN	NaN	NaN
	Mut rec 12	NaN	-0.0515819137683335	-0.0515819137683335	0.571213747809476	1.07123940259863	1.09535490440631	0.939138946338075	0.880685495966278	0.930432105587218	0.376756366334602	0.277051988443504	0.120484757108350	-0.235143903632718	-0.365140667182394	-0.394031906663930	-0.570325697415576	NaN
	Mut rec 13	0.271794285875823	0.271794285875823	0.293324726967764	0.230210463330287	0.162748650151240	0.114698274643574	0.403747302658236	0.414954816580760	0.427818427673549	0.480489620534663	0.322573805866777	0.156663729822941	-0.102122065904658	NaN	NaN	NaN	NaN
	Mut rec 14	NaN	NaN	NaN	NaN	NaN	-0.273402393453479	-0.273402393453479	-0.135490279551582	-0.135490279551582	0.0214937798590417	0.0214937798590417	0.239042618608391	0.328281538243224	0.339331157466534	0.307393216971761	0.0128659949860460	-0.0100752093089258
	Mut rec 15	0.00737378392540357	0.0448045757864633	0.0452086187412799	0.0155556537604404	0.151989595893913	0.241598747466840	0.312161061622864	0.576196819424365	0.577004905333998	0.380456947329213	0.364497250613956	NaN	NaN	NaN	NaN	NaN	NaN
	Mut rec 16	-0.00847530126701771	0.0961163473310028	0.0961163473310028	0.0890776878032952	0.0989630809622845	0.226310898712332	0.233087009749694	-0.0295322801893889	0.152714721890349	0.244220245733587	0.299523577739428	0.481245482838474	0.403070932342139	0.218705842441406	0.170509019573137	NaN	NaN
	Mut rec 17	0.0814503525681769	0.0814503525681769	0.177274120822834	0.260457777811012	0.440571885772397	0.408235813150083	0.398866397972079	0.517110959897707	0.668098375120576	0.451661145715717	0.391995992013938	0.425432765286055	0.134569627541445	0.134569627541445	NaN	NaN	NaN
	Mut rec 18	NaN	-2.89448039332876e-18	-2.89448039332876e-18	0.0311049707060278	0.0311049707060278	0.197645566617005	0.197645566617005	0.456349072105706	0.636945993453342	0.674125364398611	0.495804482525781	0.200599997564286	0.120665725759345	0.0598757154346239	0.0464472629565329	0.0175790896654005	0.0173882920637670
	Wt rec Mean	0.182140513116300	0.128093356400631	0.100111027386356	0.149836321569020	0.210402246393503	0.248008350572688	0.170972684808290	0.245533286048775	0.471055031036997	0.488380783473553	0.396749518345753	0.344918803383346	0.470152105182463	0.335648001353019	0.261467155991448	0.446351442128691	0.199964566660407
	Wt rec SEM	0.0559601501724904	0.0448109870207756	0.0423428461387824	0.0598816083164097	0.0941427748515639	0.105631604021085	0.0647694184834403	0.123489350807411	0.166223923256423	0.140237705186723	0.119873972084553	0.107989137439652	0.0886567531575138	0.0625782285226349	0.0724799205265971	0.110712558846288	0.0224784223054097
	Mut rec Mean	0.120352155621614	0.125081303236373	0.146090244617730	0.166120539892494	0.170436318110407	0.176162444076292	0.251117900172615	0.301660874812045	0.376046372062702	0.362148902646229	0.330982612959944	0.246079224572982	0.124126043563151	0.149634810255855	0.195710927676024	0.153543145239052	0.0952002192787639
	Mut rec SEM	0.0412424262968535	0.0387961493759861	0.0607348175602081	0.0601457173316083	0.0661554776348279	0.0691817118428729	0.0642147333485907	0.0644363676285285	0.0681254453871413	0.0589306633805457	0.0485611594890007	0.0405983215698870	0.0549851019290908	0.0689312733704600	0.0826972285224801	0.121679980025086	0.0317465853361876
	80 dB
	Wt rec 1	NaN	0.554868158858149	0.554868158858149	0.586959544001112	0.334816256545716	0.0886046619398489	0.227466518374345	0.641086241253070	1	0.808494369525928	0.393391723434821	0.611057046202326	0.0300291950507438	0	0	0	NaN
	Wt rec 2	0.0502784407319014	0.309347653142403	0.620465393794750	0.549005568814638	0.358353221957041	0.409128878281623	0.309347653142403	0.172016706443914	1	0.690155131264917	0.0270485282418457	0.380807478122514	0	0	NaN	NaN	NaN
	Wt rec 3	NaN	NaN	2.68852421332678e-17	2.68852421332678e-17	NaN	0.497430359004916	0.497430359004916	0.972471324296142	1	0.689736332489200	0.521503053776255	0.504766870251750	0.403746462088485	0.472285118426933	0.180746313123790	0.144518099210487	0.192305973484284
	Wt rec 4	NaN	NaN	NaN	8.20822151572217e-18	8.20822151572217e-18	8.20822151572217e-18	0.601989286098022	0.601989286098022	1	0.809007045388264	0.542290237251019	0.494609791912897	0.387721479480371	0.210046713431263	0.142545037785180	0.135259175121644	0.000654909003463855
	Wt rec 5	NaN	NaN	NaN	NaN	NaN	NaN	NaN	1	1	1	0.832775086505190	0.832775086505190	0.775307958477509	0.632062283737024	0.408083044982699	0.211183391003460	0.0939584775086505
	Wt rec 6	NaN	NaN	NaN	NaN	NaN	0.962112676580064	0.962112676580064	1	1	0.660817539201797	0.660817539201797	0.283405657255261	0.194545772304214	0.183334634792083	0.0844646728318627	0.0580748078489118	0.137337364137003
	Wt rec 7	NaN	NaN	NaN	NaN	NaN	NaN	NaN	1	1	1	0.659173504695996	0.659173504695996	0.610408304498270	0.644124567474049	0.634132476520020	0.597297083539298	0.493695501730104
	Wt rec 8	0.0905916942300625	0.122078986797840	0.0728097701636842	0.0728097701636842	0.277061600655867	0.531306363610663	0.716012212704605	0.925807819523365	1	0.808955983377152	0.430305600316626	0.262044497215390	0.130059650015549	0.129516863144206	0.163401464393747	NaN	NaN
	Wt rec 9	NaN	NaN	NaN	0.532094290656716	0.532094290656716	0.532094290656716	0.860480491689270	0.860480491689270	1	0.935463272689537	0.874405494681149	0.920672926041572	0.944816348802118	0.823695017411484	0.473945540258147	0.277000354004223	0.160409941911506
	Wt rec 10	0.137942709062537	0.314297978550900	0.314297978550900	0.511272805260197	0.699309128213483	0.839828287559471	0.899091417050838	0.927632198596364	1	0.948628502406851	0.825471824191713	0.768650547173510	0.833119716320001	0.544587831594275	0.0827633344109643	NaN	NaN
	Wt rec 11	NaN	NaN	NaN	0.392275903598104	0.392275903598104	0.392275903598104	0.826411434367515	0.826411434367515	1	0.890718029020273	0.712199792941502	0.599035783607828	0.548268198751479	0.566039691559343	0.608271974669268	0.391119683020339	0.162676656807326
	Wt rec 12	0.919646739327165	0.932958745514081	0.880352919983596	0.793307245054789	0.664855051633584	0.725191541878586	0.718491036253168	0.801847898437131	1	0.761180249733730	0.516910749213966	NaN	NaN	NaN	NaN	NaN	NaN
	Wt rec 13	0.556213388804678	0.514637991095465	0.548132707406679	0.661906625639784	0.880547765108842	0.782308129766618	0.781646452349496	0.913123485007385	1	0.816120710719391	0.423683294375093	0	NaN	NaN	NaN	NaN	NaN
	Mut rec 1	NaN	NaN	NaN	0.397704597685332	0.397704597685332	0.397704597685332	0.806370154265347	0.806370154265347	1	0.818198081660176	0.685572543245215	0.664008421979716	0.363624478786795	0.109052252053890	0.0492727097582121	0.000440364952454347	0
	Mut rec 2	0.219866534849234	0.160177953534355	0.196332179930796	0.113232822540781	0.0723776569451310	0.160494315373208	0.230973801285220	0.133524468610974	1	1	NaN	NaN	NaN	NaN	NaN	NaN	NaN
	Mut rec 3	NaN	NaN	NaN	NaN	NaN	0.975033738191633	0.975033738191633	1	1	0.696933573249363	0.696933573249363	0.331215324636377	0.106743889638627	0.0150547308442045	0.000719748088169141	0	0.0277103013945119
	Mut rec 4	NaN	NaN	NaN	0	0	0	0.746603984312096	0.746603984312096	1	0.764600630863845	0.453310015035684	0.289946292881282	0.216245465485745	0.107994308950128	0.000923496936587515	9.25962829585004e-18	9.25962829585004e-18
	Mut rec 5	0.244007661267828	0	0.0636052587537423	0.0636052587537423	0.541588411402644	0.450443498149767	0.474180411700169	0.309760678356918	1	0.654117931457686	0.876276103166781	0.364523867080722	0.354854305744091	0.723543522323670	0.945599419826320	NaN	NaN
	Mut rec 6	0.0389588492544391	0.0389588492544391	NaN	0.134701512197692	0.134701512197692	0.174998682754624	0.331945834870120	0.734269455714210	1	0.842525949733916	0.681785130934190	0.571916328573687	0.360751356762738	0	0.828457769113230	0.840634385373307	0.397929290268191
	Mut rec 7	0.277704172595973	0.489719809607930	0.725436315161032	0.179678427139048	0.275610514091303	0.626363740451772	0.0455370724765690	0.374683088800563	1	0.340252220422984	0.945417668514975	NaN	NaN	NaN	NaN	NaN	NaN
	Mut rec 8	NaN	NaN	NaN	NaN	NaN	0.947032373537934	0.947032373537934	1	1	0.935030758928851	0.935030758928851	0.751351765744003	0.516743746518890	0.416875794005920	0.418158719827775	0.257398727087258	0.0812545762902792
	Mut rec 9	0.147916078719961	0.147916078719961	0.143743592125146	0.0951937812802532	0.0727970306756356	0.151170475370540	0.419995784645392	0.463276402230566	1	0.531329372805247	0.484181703217602	0.202974682866013	0.151949244272655	0.0803453732910845	NaN	NaN	NaN
	Mut rec 10	0.159104096553325	0.159104096553325	0.190548209011337	0.436801328848932	0.606159510003000	0.683907975286234	0.795750977731833	0.823531771137217	1	0.943223367804185	0.891990914968750	0.915071964164718	0.788228606083035	NaN	NaN	NaN	NaN
	Mut rec 11	0.162689761442758	0.162689761442758	0.232989004299357	0.283241068371190	0.284828596431153	0.382223300232089	0.713685652322794	0.811250618270365	1	0.781896092531294	0.527313282349808	0.214311532169083	0.0824677548225088	NaN	NaN	NaN	NaN
	Mut rec 12	NaN	0.962236150360746	0.962236150360746	0.974041300263652	0.861848960389006	0.812177341690217	0.785285202317614	0.829859411755419	1	0.727698094441199	0.689176441799151	0.608869057956142	0.452917541560758	0.115784010356641	0.0259586997363476	0	NaN
	Mut rec 13	0.454668168069127	0.454668168069127	0.570577301810164	0.706920271760128	0.700434872742007	0.699586800222383	0.805819662090216	0.867270761286432	1	0.857454321871790	0.709426797207015	0.617416818220367	0.578691706793061	NaN	NaN	NaN	NaN
	Mut rec 14	NaN	NaN	NaN	NaN	NaN	0.546804786906958	0.546804786906958	1	1	0.835646374343693	0.835646374343693	0.625599545906059	0.436677546000662	0.149936143039591	0.182716049382716	0.259325481292276	0.0496476041814484
	Mut rec 15	0	0.00777782688022021	0.120474245418216	0.121282331327849	0.302924892202602	0.416833439605048	0.471840100000631	0.503197621197104	1	0.585590818123852	0.364497250613956	NaN	NaN	NaN	NaN	NaN	NaN
	Mut rec 16	0.172969305426494	0.186489077687803	0.186489077687803	0.157408144903167	0.170812867826010	0.267306812985825	0.341773234803900	0.625930350900482	1	0.888018643892798	0.841568210982787	0.827482041978259	0.628998333259584	0.477799902650560	0.0852545097865687	NaN	NaN
	Mut rec 17	0.0988387309041149	0.0988387309041149	0.107955403677477	0.115133886176187	0.186316017736834	0.323637396902784	0.491715582541332	0.568600121136892	1	0.839267794785132	0.705214120673282	0.426352508356202	0.168295035630697	0.168295035630697	NaN	NaN	NaN
	Mut rec 18	NaN	0	0	0.333534505272644	0.333534505272644	0.713503643873345	0.713503643873345	0.959665928284459	1	0.930781065841411	0.860012746903599	0.914724748523800	0.474599336313024	0.388422870633362	0.245564632349260	0.0636357362554685	0.0622839149502776
	Wt rec Mean	0.350934594431269	0.458031585659806	0.427275275536823	0.409963175318903	0.459923690929928	0.523661917534237	0.672770867055876	0.818682068131706	1	0.832252089678234	0.570767417602075	0.526416599082019	0.441638462344431	0.382335701960969	0.277835385897568	0.226806574218545	0.177291260654620
	Wt rec SEM	0.0914837641370837	0.0680629314761565	0.0763417279582933	0.0693759860580350	0.0639938218756054	0.0725342374585522	0.0581944389622824	0.0565905192565543	0	0.0280706388464343	0.0558464416689417	0.0640344396282089	0.0798741572513040	0.0694271557112485	0.0563034686854673	0.0469300807562988	0.0371241581747106
	Mut rec Mean	0.179702123553023	0.220659731001137	0.291698894852985	0.274165282434707	0.329442663040066	0.484956828845538	0.591325110992950	0.697655267569947	1	0.776253616264301	0.716667860949100	0.555050993402429	0.378785889844858	0.229425328648312	0.278262575480519	0.177679336870095	0.0884036695835297
	Mut rec SEM	0.0289989370280628	0.0640063472343685	0.0700450443066584	0.0626950715166613	0.0589926108461505	0.0668577110600655	0.0606603834249656	0.0605260698901480	0	0.0391885148268977	0.0413875888516084	0.0566582634463578	0.0484846255409547	0.0521885250003705	0.0818427860393289	0.0685252882686999	0.0329640090093344
C) BF at 80dB of recording sites in Mbpshi (Hz)
	Pseudo-replicates (recording sites can belong to the same or different animals)
	Wt rec 1	Wt rec 2	Wt rec 3	Wt rec 4	Wt rec 5	Wt rec 6	Wt rec 7	Wt rec 8	Wt rec 9	Wt rec 10	Wt rec 11	Wt rec 12	Wt rec 13	Mut rec 1	Mut rec 2	Mut rec 3	Mut rec 4	Mut rec 5	Mut rec 6	Mut rec 7	Mut rec 8	Mut rec 9	Mut rec 10	Mut rec 11	Mut rec 12	Mut rec 13	Mut rec 14	Mut rec 15	Mut rec 16	Mut rec 17	Mut rec 18
	4000	16000	4000	4000	2000	3000	2000	13000	4000	13000	4000	23000	19000	4000	31000	3000	4000	13000	7000	8000	3000	14000	18000	18000	11000	16000	3000	25000	12000	15000	10000
		Mean	SEM
	Wt	8.5385e+03	2.0147e+03
	Mut	1.1944e+04	1.8515e+03
C) Thresholds of recording sites in Mbpshi (dB, SPL)
	Pseudo-replicates (recording sites can belong to the same or different animals)
	Wt rec 1	Wt rec 2	Wt rec 3	Wt rec 4	Wt rec 5	Wt rec 6	Wt rec 7	Wt rec 8	Wt rec 9	Wt rec 10	Wt rec 11	Wt rec 12	Wt rec 13	Mut rec 1	Mut rec 2	Mut rec 3	Mut rec 4	Mut rec 5	Mut rec 6	Mut rec 7	Mut rec 8	Mut rec 9	Mut rec 10	Mut rec 11	Mut rec 12	Mut rec 13	Mut rec 14	Mut rec 15	Mut rec 16	Mut rec 17	Mut rec 18
	60	50	40	40	50	45	42.5000000000000	57.5000000000000	45	50	47.5000000000000	52.5000000000000	50	45	35	45	45	45	50	45	47.5000000000000	55	50	52.5000000000000	47.5000000000000	50	52.5000000000000	10	10	47.5000000000000	50
		Mean	SEM
	Wt	48.4615	1.6875
	Mut	43.4722	3.0461
E) Left: Tuning bandwidth at base for Mbpshi
	Pseudo-replicates (recording sites can belong to the same or different animals)
	Wt rec 1	Wt rec 2	Wt rec 3	Wt rec 4	Wt rec 5	Wt rec 6	Wt rec 7	Wt rec 8	Wt rec 9	Wt rec 10	Wt rec 11	Wt rec 12	Wt rec 13	Mut rec 1	Mut rec 2	Mut rec 3	Mut rec 4	Mut rec 5	Mut rec 6	Mut rec 7	Mut rec 8	Mut rec 9	Mut rec 10	Mut rec 11	Mut rec 12	Mut rec 13	Mut rec 14	Mut rec 15	Mut rec 16	Mut rec 17	Mut rec 18
	2.94940000000000	2.29060000000000	3.13470000000000	2.47090000000000	2.19340000000000	1.59020000000000	3.04770000000000	1.78590000000000	2.95450000000000	3.20560000000000	3.65400000000000	3.67160000000000	3.95420000000000	2.10930000000000	0.588400000000000	1.98560000000000	1.86890000000000	3.43990000000000	3.27170000000000	2.52890000000000	2.45480000000000	2.69830000000000	2.33750000000000	2.40690000000000	3.95420000000000	3.43400000000000	3.95420000000000	1.31970000000000	3.73910000000000	1.81060000000000	2.70440000000000
		Mean	SEM
	Wt	2.8387	0.2028
	Mut	2.5892	0.2172
E) Right: Tuning bandwidth at half for Mbpshi
	Pseudo-replicates (recording sites can belong to the same or different animals)
	Wt rec 1	Wt rec 2	Wt rec 3	Wt rec 4	Wt rec 5	Wt rec 6	Wt rec 7	Wt rec 8	Wt rec 9	Wt rec 10	Wt rec 11	Wt rec 12	Wt rec 13	Mut rec 1	Mut rec 2	Mut rec 3	Mut rec 4	Mut rec 5	Mut rec 6	Mut rec 7	Mut rec 8	Mut rec 9	Mut rec 10	Mut rec 11	Mut rec 12	Mut rec 13	Mut rec 14	Mut rec 15	Mut rec 16	Mut rec 17	Mut rec 18
	2.13320000000000	0.710400000000000	1.77080000000000	1.30300000000000	1.47710000000000	1.13940000000000	2.05910000000000	1.11790000000000	2.43800000000000	2.49080000000000	2.51220000000000	3.21480000000000	3.83770000000000	1.76610000000000	0.0733000000000000	1.22680000000000	1.15380000000000	2.08980000000000	1.88830000000000	1.07400000000000	1.67540000000000	0.927300000000000	1.89070000000000	1.21170000000000	3.47910000000000	2.64520000000000	2.14910000000000	0.579900000000000	1.67290000000000	1.23340000000000	1.80560000000000
		Mean	SEM
	Wt	2.0157	0.2475
	Mut	1.5857	0.2141
F) NA (Scheme of Oddball paradigm)
G) SSA index in Mbpshi
	Pseudo-replicates (recording sites can belong to the same or different animals)
	SSA 5%
		Wt rec 1	Wt rec 2	Wt rec 3	Wt rec 4	Wt rec 5	Wt rec 6	Wt rec 7	Wt rec 8	Wt rec 9	Mut rec 1	Mut rec 2	Mut rec 3	Mut rec 4	Mut rec 5	Mut rec 6
	SSA f1	0.007679	0.2922	0.2749	0.3469	0.4937	0.2279	0.239	0.02098	-0.04457	-0.4705	-0.1038	0.08944	0.2786	0.5446	0.6357
	SSA f2	0.7231	0.5457	0.2212	0.08859	0.1461	0.2176	-0.1608	-0.1531	-0.06382	0.7391	0.3492	0.2064	0.2901	0.2125	0.0885
	SSA 20%
		Wt rec 1	Wt rec 2	Wt rec 3	Wt rec 4	Wt rec 5	Wt rec 6	Wt rec 7	Wt rec 8	Wt rec 9	Wt rec 10	Wt rec 11	Mut rec 1	Mut rec 2	Mut rec 3	Mut rec 4	Mut rec 5	Mut rec 6	Mut rec 7	Mut rec 8	Mut rec 9	Mut rec 10	Mut rec 11	Mut rec 12	Mut rec 13	Mut rec 14
	SSA f1	-0.04428	0.2268	0.2837	0.5731	0.4867	0.3013	0.2693	0.309	0.2927	0.2678	0.5809	-0.5214	-0.1956	-0.07494	0.203	0.5428	0.5542	0.5083	0.6914	0.608	0.718	0.3509	0.4104	0.7351	0.3713
	SSA f2	0.2964	0.08249	0.09866	0.3616	0.5325	0.2819	0.3581	0.4242	0.4386	0.5144	-1	0.9202	0.6718	0.899	0.7816	0.9722	0.8493	0.87	0.8409	0.6704	0.5133	0.5688	0.5652	0.4696	0.606

## Sheet: Fig7
A-F) NA (Scheme of auditory phenotypes in the different mutants)

## Sheet: FigS1
A) NA (Mbpneo construct)
B) mRNA Mbp abundance
	Biological replicates
	Wt 1	Wt 2	Wt 3	Mut 1	Mut 2	Mut 3
	1.4946	0.7984	0.7070	0.3173	0.2933	0.2712
		Mean	SEM
	Wt	1	0.2487
	Mut	0.2939	0.0133
										Western Blot used for quantification
C) MPB protein abundance
	Biological replicates
	Wt 1	Wt 2	Wt 3	Wt 4	Wt 5	Mut 1	Mut 2	Mut 3
	0.6783	1.4276	1.1491	1.0074	0.7376	0.1330	0.1240	0.2077
		Mean	SEM
	Wt	1	0.1374
	Mut	0.1549	0.0265
D) NA (EM images)
E) g-ratio distribution in corpus callosum
Wt Caliber (3 mice together)	1.18507	1.3971	0.685438	2.05291	0.84666	0.731273	1.49143	0.691909	0.56306	0.535237	0.416126	0.46933	0.593875	0.970668	0.696494	0.895623	1.26509	1.73088	0.767795	0.702863	0.714541	0.367374	0.423706	0.800275	0.494431	0.592802	0.534046	0.553941	0.780949	0.732143	1.23659	0.764472	0.726031	1.25499	0.515856	0.759459	1.53061	1.15404	0.652121	0.529257	0.466609	1.42507	1.47986	0.839866	1.55863	0.812903	0.710968	1.39345	1.58657
Wt g-ratio (3 mice together)	0.844935	0.905178	0.856504	0.930125	0.872835	0.865253	0.856758	0.818677	0.860855	0.846499	0.832993	0.826919	0.867593	0.845154	0.846266	0.882462	0.87924	0.907202	0.852552	0.762699	0.865756	0.855006	0.823337	0.845875	0.8	0.82047	0.827657	0.811462	0.855813	0.856417	0.865036	0.822189	0.890564	0.825784	0.788685	0.840659	0.898145	0.841827	0.842098	0.7711	0.751237	0.872546	0.931798	0.837947	0.853209	0.851387	0.73544	0.70932	0.863084
Het Caliber (3 mice together)	0.952127	1.04276	1.03541	0.691909	0.963427	1.18882	1.45075	0.804242	0.937981	1.15844	1.10328	0.936623	1.63751	0.887052	1.42283	0.652121	1.31687	0.603446	0.608698	0.768624	0.330906	0.702863	0.550483	0.864518	0.805033	0.77193	1.01051	0.844402	0.425206	0.606602	1.26157	0.986929	0.660849	0.985638	0.626225	0.793083	1.03602	1.03048	0.980457	1.24531	0.677028	0.865254	0.848913	0.517088	0.652121	0.825338	1.06212	0.470684	1.22833
Het g-ratio (3 mice together)	0.920662	0.83022	0.814885	0.782546	0.822346	0.756026	0.833915	0.782807	0.840562	0.879371	0.848457	0.851176	0.756802	0.858249	0.838587	0.829855	0.814704	0.82033	0.81979	0.863702	0.735446	0.796233	0.784211	0.847115	0.85456	0.873049	0.884125	0.85225	0.792665	0.854282	0.714723	0.83546	0.809061	0.848417	0.812114	0.819822	0.812491	0.884099	0.858664	0.876063	0.821071	0.811452	0.836956	0.741443	0.791607	0.787357	0.868356	0.714328	0.864931
Mut caliber (3 mice together)	0.920857	0.478731	0.706477	0.997196	1.03356	0.839108	0.766135	0.775222	0.685438	0.839866	0.518318	0.4267	0.542327	0.441368	1.14629	0.60239	0.851908	0.644264	1.14906	0.785825	0.996557	0.627241	0.971979	0.799479	0.927058	0.624189	0.498279	0.685438	0.978507	0.656984	0.658919	0.519545	0.724275	0.897044	1.30668	0.867459	0.784203	0.456959	0.644264	0.614941	1.6148	0.46933	1.16938	0.639304	0.623168	0.745072	0.615975	0.489254	0.544669
Mut g-ratio (3 mice together)	0.859755	0.840168	0.868243	0.894542	0.914599	0.881298	0.875089	0.88327	0.835981	0.835304	0.847164	0.849837	0.789076	0.868156	0.915983	0.864888	0.884247	0.869701	0.919696	0.897579	0.924298	0.810831	0.891787	0.815955	0.917413	0.876838	0.866025	0.890813	0.910052	0.860334	0.871473	0.904728	0.916026	0.909519	0.887896	0.834334	0.897967	0.833616	0.875819	0.88407	0.920125	0.849019	0.899297	0.892483	0.906699	0.867769	0.875252	0.914087	0.879822
F) Mean g-ratio
	Biological replicates
	Wt 1	Wt 2	Wt 3	Het 1	Het 2	Het 3	Mut 1	Mut 2	Mut 3
	0.8400	0.8100	0.7700	0.8300	0.8200	0.8600	0.8800	0.8800	0.8800
		Mean	SEM
	Wt	0.8067	0.0203
	Het	0.8367	0.0120
	Mut	0.8800	0
G) Percentage of myelinated axons in the optic nerve
	Biological replicates (Raw data)
	Axon caliber range	Wt 1	Wt 2	Wt 3	Het 1	Het 2	Het 3	Mut 1	Mut 2	Mut 3
	0.30-0.50	18	23	10	49	21	31	20	4	9
	0.51-0.70	75	64	50	97	68	78	80	80	36
	0.71-0.90	74	49	59	52	53	57	63	71	47
	0.91-1.10	39	34	24	34	34	29	43	31	33
	1.11-1.30	12	19	7	15	12	16	12	13	26
	1.31-1.50	8	13	8	6	8	12	10	12	9
	1.51-1.70	5	7	8	4	3	8	3	6	4
	1.71- 2.0	4	4	9	0	0	6	2	4	12
	Biological replicates (Normalized data)
	Axon caliber range	Wt 1	Wt 2	Wt 3	Het 1	Het 2	Het 3	Mut 1	Mut 2	Mut 3
	0.30-0.50	7.6596	10.7981	5.7143	19.0661	10.5528	13.0802	8.5837	1.81	5.1136
	0.51-0.70	31.9149	30.0469	28.5714	37.7432	34.1709	32.9114	34.3348	36.1991	20.4545
	0.71-0.90	31.4894	23.0047	33.7143	20.2335	26.6332	24.0506	27.0386	32.1267	26.7045
	0.91-1.10	16.5957	15.9624	13.7143	13.2296	17.0854	12.2363	18.4549	14.0271	18.75
	1.11-1.30	5.1064	8.9202	4	5.8366	6.0302	6.7511	5.1502	5.8824	14.7727
	1.31-1.50	3.4043	6.1033	4.5714	2.3346	4.0201	5.0633	4.2918	5.4299	5.1136
	1.51-1.70	2.1277	3.2864	4.5714	1.5564	1.5075	3.3755	1.2876	2.7149	2.2727
	1.71- 2.0	1.7021	1.8779	5.1429	0	0	2.5316	0.8584	1.81	6.8182
[truncated: 300 more columns]

## Sheet: FigS2
A) NA (ABR scheme)
B) Mbpshi ABR shapes per volume intensity (V)
Note: Wt and Het mice were pulled together as Controls
	Biological replicates
	x (Time (s))	2.00000000000000e-05	4.00000000000000e-05	6.00000000000000e-05	8.00000000000000e-05	0.000100000000000000	0.000120000000000000	0.000140000000000000	0.000160000000000000	0.000180000000000000	0.000200000000000000	0.000220000000000000	0.000240000000000000	0.000260000000000000	0.000280000000000000	0.000300000000000000	0.000320000000000000	0.000340000000000000	0.000360000000000000	0.000380000000000000	0.000400000000000000	0.000420000000000000	0.000440000000000000	0.000460000000000000	0.000480000000000000	0.000500000000000000	0.000520000000000000	0.000540000000000000	0.000560000000000000	0.000580000000000000	0.000600000000000000	0.000620000000000000	0.000640000000000000	0.000660000000000000	0.000680000000000000	0.000700000000000000	0.000720000000000000	0.000740000000000000	0.000760000000000000	0.000780000000000000	0.000800000000000000	0.000820000000000000	0.000840000000000000	0.000860000000000000	0.000880000000000000	0.000900000000000000	0.000920000000000000	0.000940000000000000	0.000960000000000000
	0 dB
	Wt 1	2.44402810118003e-08	2.28789698795580e-08	2.11752505553743e-08	1.91968062571216e-08	1.68752531942837e-08	1.42191832731397e-08	1.13109698974894e-08	8.28889298120058e-09	5.31928099076008e-09	2.56518357177005e-09	1.58285767658622e-10	-1.82049468194279e-09	-3.34855040919093e-09	-4.45674169505270e-09	-5.21409567470930e-09	-5.70579172960774e-09	-6.00911255939140e-09	-6.17205368680110e-09	-6.19850460069543e-09	-6.04258080798075e-09	-5.61307703704547e-09	-4.78739182980050e-09	-3.43285915750571e-09	-1.43237207334094e-09	1.28939930920281e-09	4.74295654294981e-09	8.85740537937082e-09	1.34728332558527e-08	1.83430004347004e-08	2.31485882802820e-08	2.75202370146070e-08	3.10697373754247e-08	3.34269434125120e-08	3.42791697209908e-08	3.34090651493245e-08	3.07264292505570e-08	2.62894707290405e-08	2.03118368727710e-08	1.31533667903888e-08	5.29465298694879e-09	-2.70232958999030e-09	-1.02435098718499e-08	-1.67568549828886e-08	-2.17459969945133e-08	-2.48383251270720e-08	-2.58232204326049e-08	-2.46769640820739e-08	-2.15717250998848e-08
	Wt 2	0	6.06427324897514e-09	1.14539646731624e-08	1.55179330343358e-08	1.77209620800580e-08	1.76945213227934e-08	1.52691140855299e-08	1.04852841155443e-08	3.58333395731964e-09	-5.02546630216901e-09	-1.48013647747780e-08	-2.51264144593477e-08	-3.53566141936057e-08	-4.48708001419848e-08	-5.31126371855580e-08	-5.96237397430996e-08	-6.40674582393502e-08	-6.62438847095092e-08	-6.60970261144226e-08	-6.37149563767865e-08	-5.93233415607466e-08	-5.32723257973422e-08	-4.60165722492846e-08	-3.80883493520030e-08	-3.00639241529465e-08	-2.25241345861966e-08	-1.60108317922605e-08	-1.09818678401956e-08	-7.76834252782971e-09	-6.53870369365904e-09	-7.27472271756143e-09	-9.76403326393665e-09	-1.36126176902609e-08	-1.82783483257603e-08	-2.31237014397677e-08	-2.74825663843762e-08	-3.07333210165069e-08	-3.23686761179308e-08	-3.20526671086766e-08	-2.96567367767661e-08	-2.52698746557196e-08	-1.91816870419312e-08	-1.18413091104021e-08	-3.79849562148624e-09	4.36451295237667e-09	1.21009331732482e-08	1.89583968854231e-08	2.46219622859270e-08
	Wt 3	1.93477720912992e-08	1.51876396068375e-08	1.09094770899990e-08	6.41366038215705e-09	1.62956258901669e-09	-3.47655249056089e-09	-8.89754495058750e-09	-1.45857898236882e-08	-2.04579331093036e-08	-2.64034107910871e-08	-3.22955564728765e-08	-3.80037040326750e-08	-4.34045283151991e-08	-4.83910174863879e-08	-5.28779426475910e-08	-5.68034248057937e-08	-6.01270559512966e-08	-6.28258002236789e-08	-6.48893603051272e-08	-6.63166888983484e-08	-6.71148331016098e-08	-6.73004461928131e-08	-6.69033281366744e-08	-6.59705554098739e-08	-6.45693905301964e-08	-6.27873565260499e-08	-6.07285724515152e-08	-5.85064458937661e-08	-5.62337840967270e-08	-5.40120235239877e-08	-5.19214337989990e-08	-5.00138490156707e-08	-4.83088755290064e-08	-4.67938241509081e-08	-4.54269823417654e-08	-4.41433696824446e-08	-4.28618379799336e-08	-4.14922957694473e-08	-3.99419730850400e-08	-3.81200113918157e-08	-3.59402405094222e-08	-3.33226907810506e-08	-3.01950131859119e-08	-2.64953356560887e-08	-2.21779875504708e-08	-1.72228824931142e-08	-1.16482174365243e-08	-5.52475422052909e-09
	Wt 4	2.99174812604519e-08	1.77259669293186e-08	5.62280549898362e-09	-6.52549662662339e-09	-1.88168459053194e-08	-3.12879255589785e-08	-4.38976782277434e-08	-5.65217844174537e-08	-6.89583984494270e-08	-8.09437815286392e-08	-9.21751859262033e-08	-1.02337676315662e-07	-1.11131624225398e-07	-1.18298246993203e-07	-1.23641467868221e-07	-1.27045180022001e-07	-1.28485430167352e-07	-1.28037020135775e-07	-1.25873697464540e-07	-1.22260765380359e-07	-1.17538926405401e-07	-1.12098736143485e-07	-1.06346259053765e-07	-1.00662237312276e-07	-9.53589526695799e-08	-9.06404992412178e-08	-8.65729122311165e-08	-8.30701677353182e-08	-7.99003698075647e-08	-7.67136348043768e-08	-7.30896879822049e-08	-6.85996154549878e-08	-6.28732712681199e-08	-5.56621857757886e-08	-4.68879153472890e-08	-3.66677289734407e-08	-2.53130506940148e-08	-1.33005103389796e-08	-1.21992489187089e-09	1.02928444249514e-08	2.06281231975025e-08	2.92694795879623e-08	3.58468923288811e-08	4.01701813414618e-08	4.22403108990593e-08	4.22394633144828e-08	4.05032839390135e-08	3.74801083356169e-08
	Wt 5	2.03225986863220e-08	1.29659770622386e-08	5.12505832417219e-09	-3.32958714842120e-09	-1.23941728770030e-08	-2.19138785751621e-08	-3.15930168807072e-08	-4.10321029576236e-08	-4.97855843509867e-08	-5.74301100083034e-08	-6.36313196804089e-08	-6.81974693769642e-08	-7.11105889999359e-08	-7.25297640506878e-08	-7.27658080792782e-08	-7.22312565126611e-08	-7.13735546525548e-08	-7.06019856855069e-08	-7.02199403644913e-08	-7.03734289386516e-08	-7.10243532643907e-08	-7.19532912124500e-08	-7.27919159336968e-08	-7.30803879813907e-08	-7.23409325661282e-08	-7.01561203634016e-08	-6.62396561982413e-08	-6.04889033204629e-08	-5.30116235328568e-08	-4.41237829115084e-08	-3.43198378562701e-08	-2.42208032323740e-08	-1.45080054289107e-08	-5.85150027964515e-09	1.15819736434195e-09	6.06780689632106e-09	8.60309374648742e-09	8.69160730470858e-09	6.46513370221455e-09	2.24240331484244e-09	-3.50585279941766e-09	-1.02059803272979e-08	-1.72398015975176e-08	-2.40064676862194e-08	-2.99812654172130e-08	-3.47649001997642e-08	-3.81175797801322e-08	-3.99738213267415e-08
	Wt 6	0	9.32012078306123e-09	1.77576038468939e-08	2.44177567219243e-08	2.86300632824657e-08	3.00257553400815e-08	2.85722904076521e-08	2.45619797312990e-08	1.85591131191571e-08	1.13157807497381e-08	3.67031810038145e-09	-3.55650175811277e-09	-9.65365476342176e-09	-1.40897777538170e-08	-1.65545906428836e-08	-1.69704005722853e-08	-1.54765617535210e-08	-1.23929245587368e-08	-8.16994463648000e-09	-3.33318870326076e-09	1.57125420308019e-09	6.02594233694783e-09	9.58344525082880e-09	1.18991970759855e-08	1.27559954307241e-08	1.20802689421524e-08	9.94955463267915e-09	6.58979502617188e-09	2.36067258126931e-09	-2.27229117973595e-09	-6.77858892586616e-09	-1.06139129383135e-08	-1.32765424132072e-08	-1.43618725804473e-08	-1.36073136656051e-08	-1.09206080128735e-08	-6.38687792107308e-09	-2.52985956159955e-10	7.10859221874230e-09	1.52509252258414e-08	2.37110702844798e-08	3.20671397135404e-08	3.99858831028746e-08	4.72545488905269e-08	5.37935660376041e-08	5.96497155801597e-08	6.49723600333263e-08	6.99774814154096e-08
	Wt 7	1.60268993260740e-08	8.69572124772231e-09	1.26033942277926e-09	-6.32462287075293e-09	-1.40597215883931e-08	-2.18793835595040e-08	-2.96383882446567e-08	-3.71092280344905e-08	-4.39924166966498e-08	-4.99402345884335e-08	-5.45924178499190e-08	-5.76202038030169e-08	-5.87733005855519e-08	-5.79231395454279e-08	-5.50955215089250e-08	-5.04866602767419e-08	-4.44586094871396e-08	-3.75128443394700e-08	-3.02439016685237e-08	-2.32779582304311e-08	-1.72036096489812e-08	-1.25035810226383e-08	-9.49645114000376e-09	-8.29660289567911e-09	-8.79853238146679e-09	-1.06885266878505e-08	-1.34829300414208e-08	-1.65883323111161e-08	-1.93757101164094e-08	-2.12584491257482e-08	-2.17636756630320e-08	-2.05875006433429e-08	-1.76273700226089e-08	-1.29882117600731e-08	-6.96284138740315e-09	9.46461124156103e-12	7.39966133755545e-09	1.46527401098447e-08	2.12500756881190e-08	2.67624674853683e-08	3.08877447043792e-08	3.34692869572407e-08	3.44947183950214e-08	3.40769328414516e-08	3.24220310216974e-08	2.97902932792590e-08	2.64567369736877e-08	2.26771147374653e-08
	Het 1	0	6.86145932231171e-09	1.31564540054678e-08	1.83267028398671e-08	2.19198952252895e-08	2.36312280483554e-08	2.33293049788483e-08	2.10641736189657e-08	1.70573845079461e-08	1.16759605503996e-08	5.39381435109598e-09	-1.25472851173660e-09	-7.72412705264156e-09	-1.35044523114564e-08	-1.81613658535910e-08	-2.13658103757754e-08	-2.29113197320434e-08	-2.27183710504586e-08	-2.08267253632168e-08	-1.73780498236763e-08	-1.25920968875544e-08	-6.74019185890874e-09	-1.19697836616083e-10	6.96746393382405e-09	1.42301348853574e-08	2.13961790008791e-08	2.82140523961341e-08	3.44492546471877e-08	3.98782258282688e-08	4.42828898772618e-08	4.74491693076107e-08	4.91722644754030e-08	4.92702347293387e-08	4.76055328231589e-08	4.41119405278017e-08	3.88223333197165e-08	3.18914222503602e-08	2.36075103083260e-08	1.43885082580466e-08	4.75979865725728e-09	-4.68544105086139e-09	-1.33397463121971e-08	-2.06424096243592e-08	-2.61401490796109e-08	-2.95390781772738e-08	-3.07404715525996e-08	-2.98547189660768e-08	-2.71905728497455e-08
	Het 2	4.72383133987154e-08	4.36560344223542e-08	3.98273979057253e-08	3.56972087231817e-08	3.12812424130691e-08	2.66746088543635e-08	2.20466612185078e-08	1.76223984578012e-08	1.36524518242756e-08	1.03756630269131e-08	7.97965971268867e-09	6.56550165881804e-09	6.12228471206085e-09	6.51651133769889e-09	7.49913014306799e-09	8.73060305970112e-09	9.82151173583148e-09	1.03835232498075e-08	1.00835179501778e-08	8.69279722893910e-09	6.12379129820519e-09	2.44852629973034e-09	-2.10407363194217e-09	-7.17174959996641e-09	-1.23000201301814e-08	-1.69952175683235e-08	-2.07825090235714e-08	-2.32616967277763e-08	-2.41542575324857e-08	-2.33364595830757e-08	-2.08552350905374e-08	-1.69255434523805e-08	-1.19099979447006e-08	-6.28334438979889e-09	-5.85800804288884e-10	4.62981658722348e-09	8.85187112244481e-09	1.16593762873762e-08	1.27624456772599e-08	1.20298379123461e-08	9.50084992060097e-09	5.38025353351397e-09	1.66629297271072e-11	-6.13348825704133e-09	-1.25525366062869e-08	-1.87136911139435e-08	-2.41329732410003e-08	-2.84153755940464e-08
	Het 3	3.36953674863592e-08	4.11335544487594e-08	4.74807714830920e-08	5.19051958679185e-08	5.38041871702931e-08	5.28676032116131e-08	4.91022225006476e-08	4.28150337947234e-08	3.45592073230065e-08	2.50518260072425e-08	1.50760532474326e-08	5.38183946873288e-09	-3.40152171188281e-09	-1.08303138621134e-08	-1.66819773070809e-08	-2.09589213087741e-08	-2.38624646990215e-08	-2.57425781626015e-08	-2.70319557786340e-08	-2.81745680562413e-08	-2.95590298313225e-08	-3.14658036629979e-08	-3.40346364664207e-08	-3.72551252940377e-08	-4.09795358652877e-08	-4.49536091499132e-08	-4.88586487087201e-08	-5.23570499415371e-08	-5.51337273525118e-08	-5.69274773345003e-08	-5.75488251141202e-08	-5.68838479769688e-08	-5.48862965177763e-08	-5.15625393648008e-08	-4.69550222910756e-08	-4.11298075641719e-08	-3.41723152245661e-08	-2.61928707793741e-08	-1.73405963030169e-08	-7.82128459928400e-09	2.08707633806742e-09	1.20279280486126e-08	2.15744482198268e-08	3.02552732864251e-08	3.75966182432550e-08	4.31758725707500e-08	4.66785528169937e-08	4.79487361002896e-08
	Het 4	0	-4.93860341641321e-09	-9.77877127744198e-09	-1.46407823720375e-08	-1.96260647603362e-08	-2.47968446013314e-08	-3.01644742669433e-08	-3.56867187563917e-08	-4.12722276121074e-08	-4.67892251757702e-08	-5.20753391549300e-08	-5.69463374728212e-08	-6.12029725186131e-08	-6.46366257912320e-08	-6.70355104204247e-08	-6.81934858108360e-08	-6.79229716978894e-08	-6.60721800911031e-08	-6.25452796860466e-08	-5.73226396892970e-08	-5.04774196531341e-08	-4.21847807792466e-08	-3.27209434618716e-08	-2.24509769190044e-08	-1.18061436116714e-08	-1.25334240749363e-09	8.73968422447763e-09	1.77393650777975e-08	2.53778922145830e-08	3.13786103784179e-08	3.55734995801833e-08	3.79120759461547e-08	3.84618437590668e-08	3.74009349717082e-08	3.50037761872996e-08	3.16206154869395e-08	2.76516805595553e-08	2.35168126397389e-08	1.96217758940829e-08	1.63231151461476e-08	1.38943098055463e-08	1.24967977407767e-08	1.21599061310420e-08	1.27735472520480e-08	1.40965576693549e-08	1.57817993162685e-08	1.74168078094823e-08	1.85762224522662e-08
	Mut 1	1.41640440054602e-08	1.25289677023494e-08	1.01527796533968e-08	6.28640889410938e-09	3.82523478234046e-10	-7.83286544546672e-09	-1.83266883228978e-08	-3.07662758352299e-08	-4.45651456638283e-08	-5.89589220237019e-08	-7.30994796472600e-08	-8.61538139168060e-08	-9.73947099073101e-08	-1.06272649405445e-07	-1.12461928933455e-07	-1.15877953379536e-07	-1.16666479977258e-07	-1.15168737602656e-07	-1.11868546444934e-07	-1.07328707333341e-07	-1.02124085773179e-07	-9.67781988589132e-08	-9.17090294393168e-08	-8.71885430708180e-08	-8.33191674954433e-08	-8.00293428058524e-08	-7.70890341421118e-08	-7.41446142636026e-08	-7.07706322784209e-08	-6.65337476400670e-08	-6.10618438426649e-08	-5.41095679116073e-08	-4.56108473141755e-08	-3.57097512300167e-08	-2.47635152622016e-08	-1.33153776631221e-08	-2.03947232226158e-09	8.33542985913431e-09	1.71128849851202e-08	2.37139219608152e-08	2.77477535170861e-08	2.90574009887962e-08	2.77333425524177e-08	2.40932891413478e-08	1.86316211910132e-08	1.19469489205923e-08	4.65976919901134e-09	-2.66642920217254e-09
	Mut 2	0	4.18888593181380e-09	7.62030558674841e-09	9.73254994110429e-09	1.01261523817948e-08	8.61352307831974e-09	5.24001215983215e-09	2.74235926558286e-10	-5.82993735586416e-09	-1.24934922184253e-08	-1.90856150878537e-08	-2.50003196947818e-08	-2.97266506596406e-08	-3.29041561077478e-08	-3.43574966269379e-08	-3.41067232579257e-08	-3.23526699226607e-08	-2.94398473021291e-08	-2.58019486706217e-08	-2.18972855523480e-08	-1.81428461672681e-08	-1.48559541269747e-08	-1.22115768069743e-08	-1.02212522166769e-08	-8.73661285643557e-09	-7.47697656246850e-09	-6.07693499450032e-09	-4.14682370675961e-09	-1.33689737418536e-09	2.60465663505553e-09	7.78886971653794e-09	1.41649787529181e-08	2.15244739516363e-08	2.95294402393786e-08	3.77605275510156e-08	4.57766951715690e-08	5.31768924235840e-08	5.96534136797111e-08	6.50279608944070e-08	6.92643664201231e-08	7.24560613394197e-08	7.47910022012354e-08	7.65009886710539e-08	7.78052362935269e-08	7.88590807018282e-08	7.97175629736281e-08	8.03206293693797e-08	8.05024260616606e-08
	Mut 3	2.36406603434390e-09	9.29511590783431e-09	1.54518257831613e-08	1.99821706504104e-08	2.22328581755129e-08	2.18196991265454e-08	1.86577121660498e-08	1.29493029377129e-08	5.13603451895882e-09	-4.17487528951442e-09	-1.42951776561758e-08	-2.45371744012331e-08	-3.42807955955508e-08	-4.30192540071449e-08	-5.03815496524411e-08	-5.61347286005469e-08	-6.01719228743944e-08	-6.24933248510523e-08	-6.31864184222936e-08	-6.24095016392590e-08	-6.03795920330051e-08	-5.73630904799927e-08	-5.36658440850942e-08	-4.96189393471770e-08	-4.55577184829613e-08	-4.17937876247691e-08	-3.85825184373227e-08	-3.60909564989564e-08	-3.43724497652193e-08	-3.33542653432438e-08	-3.28428834544606e-08	-3.25487962278583e-08	-3.21290242802821e-08	-3.12419011492803e-08	-2.96057275977371e-08	-2.70513477116416e-08	-2.35590000434280e-08	-1.92720418017491e-08	-1.44839973752781e-08	-9.60012435145042e-09	-5.07936779940131e-09	-1.36622231782699e-09	1.17611034795878e-09	2.32016188625397e-09	2.00747288487853e-09	3.55828986284183e-10	-2.35979416024814e-09	-5.74839376792534e-09
	Mut 4	5.47371251204845e-08	4.92254506371132e-08	4.32801219533283e-08	3.64673577883410e-08	2.84913379441011e-08	1.92352035969136e-08	8.77735625438064e-09	-2.61879080436492e-09	-1.45398596546245e-08	-2.64771325318691e-08	-3.78927087691231e-08	-4.82874552384646e-08	-5.72607940516219e-08	-6.45537390557759e-08	-7.00693652165231e-08	-7.38686143592342e-08	-7.61433600900311e-08	-7.71722711591193e-08	-7.72676036518495e-08	-7.67221905600997e-08	-7.57654275726869e-08	-7.45351190810115e-08	-7.30690474605016e-08	-7.13166197449165e-08	-6.91675304081806e-08	-6.64916053138655e-08	-6.31822853012091e-08	-5.91958143721725e-08	-5.45791366904453e-08	-4.94815573052779e-08	-4.41479680874076e-08	-3.88943807346920e-08	-3.40691822680414e-08	-3.00056055448896e-08	-2.69722055424241e-08	-2.51285737687180e-08	-2.44930820543252e-08	-2.49281282541037e-08	-2.61462199190770e-08	-2.77374400423082e-08	-2.92156936964151e-08	-3.00780777493997e-08	-2.98692810237538e-08	-2.82416369895898e-08	-2.50017037701171e-08	-2.01361464007266e-08	-1.38129853084989e-08	-6.35834255326484e-09
	Mut 5	5.80494120683094e-08	6.12211086893202e-08	6.37149692572989e-08	6.48272303189123e-08	6.40540736584799e-08	6.11610968607412e-08	5.62126936528695e-08	4.95586037181223e-08	4.17816229764947e-08	3.36160779039773e-08	2.58502739355134e-08	1.92273185884995e-08	1.43575754013817e-08	1.16529975598991e-08	1.12894388246058e-08	1.31985590550629e-08	1.70868965229936e-08	2.24766473461178e-08	2.87609750534801e-08	3.52662800917714e-08	4.13145611840312e-08	4.62804190549333e-08	4.96389582989057e-08	5.10024527580515e-08	5.01448992181408e-08	4.70144021206973e-08	4.17337584138952e-08	3.45897803164737e-08	2.60119657488311e-08	1.65412582118896e-08	6.78996638322263e-09	-2.60546866776563e-09	-1.10362560906391e-08	-1.79738926285874e-08	-2.30189434800976e-08	-2.59406490393561e-08	-2.67021466360610e-08	-2.54670787992890e-08	-2.25851882739183e-08	-1.85569733024686e-08	-1.39802720293548e-08	-9.48435980493718e-09	-5.65932494362339e-09	-2.98968802344141e-09	-1.80110240785565e-09	-2.22740098457612e-09	-4.20242477367609e-09	-7.47746375067397e-09
	Mut 6	0	3.22697867030280e-08	6.24230302308492e-08	8.84459769844775e-08	1.08747167741627e-07	1.22300480704785e-07	1.28713522328579e-07	1.28217121902118e-07	1.21583849133844e-07	1.09993306355737e-07	9.48678797877940e-08	7.77040197595396e-08	5.99212642161085e-08	4.27452014079698e-08	2.71329146749709e-08	1.37417766179941e-08	2.93612617599552e-09	-5.17774995160208e-09	-1.06995110140058e-08	-1.38760664903500e-08	-1.50446073284344e-08	-1.45827395358971e-08	-1.28682420050910e-08	-1.02487961301636e-08	-7.02082494217414e-09	-3.41630695542922e-09	4.03187621706146e-10	4.34538546166214e-09	8.37888854797668e-09	1.25173708400621e-08	1.67971295992093e-08	2.12500257173259e-08	2.58752739820344e-08	3.06146448944158e-08	3.53360046278086e-08	3.98295007553199e-08	4.38190793358162e-08	4.69896155082401e-08	4.90271732698084e-08	4.96673011707610e-08	4.87443215356556e-08	4.62336597340777e-08	4.22795827676463e-08	3.72022796629955e-08	3.14808589926531e-08	2.57122529163012e-08	2.05497547678426e-08	1.66284092569000e-08
	Mut 7	3.77433425714683e-08	3.86328266052630e-08	3.92060382678667e-08	3.92094720036960e-08	3.85014313409647e-08	3.70712906082721e-08	3.50350946766385e-08	3.26087430488676e-08	3.00640423435473e-08	2.76759116104895e-08	2.56704394540672e-08	2.41831128279978e-08	2.32345122303403e-08	2.27275354070801e-08	2.24663931459451e-08	2.21938955033152e-08	2.16405261693400e-08	2.05769296779629e-08	1.88609371016984e-08	1.64711472362923e-08	1.35212033771783e-08	1.02519554712588e-08	7.00223875314556e-09	4.16249686446661e-09	2.11835915124765e-09	1.19304615081004e-09	1.59779921925021e-09	3.39833400494491e-09	6.50278730446798e-09	1.06731652055386e-08	1.55584610060042e-08	2.07440243410867e-08	2.58090483802073e-08	3.03827053127205e-08	3.41897827812827e-08	3.70786309055015e-08	3.90274719958873e-08	4.01290389429968e-08	4.05573416245762e-08	4.05233856559806e-08	4.02283356703492e-08	3.98226661077469e-08	3.93783457258457e-08	3.88784232481263e-08	3.82250855311927e-08	3.72639757716774e-08	3.58198488339404e-08	3.37369056647646e-08
	Control Mean	1.73626102964565e-08	1.63228285031567e-08	1.49082137752916e-08	1.27867977098792e-08	9.72403280212947e-09	5.61439229680088e-09	4.94496410730632e-10	-5.46344193546486e-09	-1.19759807723645e-08	-1.86861649534854e-08	-2.52084593345326e-08	-3.11741990258844e-08	-3.62713816421254e-08	-4.02740334812422e-08	-4.30583442768359e-08	-4.46049152816249e-08	-4.49884570185208e-08	-4.43578290358031e-08	-4.29102561847273e-08	-4.08638206978267e-08	-3.84319674444455e-08	-3.58029163511822e-08	-3.31257538015411e-08	-3.05037905297966e-08	-2.79947183892885e-08	-2.56163092767696e-08	-2.33559421649258e-08	-2.11821105239239e-08	-1.90561839915967e-08	-1.69429757836937e-08	-1.48190092041991e-08	-1.26777298346357e-08	-1.05312686285158e-08	-8.40874446466949e-09	-6.35150891349338e-09	-4.40614676957343e-09	-2.61638209915006e-09	-1.01522322173876e-09	3.81339712749965e-10	1.57800112598524e-09	2.60049414956046e-09	3.49247920430181e-09	4.30937478239033e-09	5.11005002881395e-09	5.94767308591190e-09	6.86117376746745e-09	7.86869863201083e-09	8.96412511236612e-09
	Mut Mean	2.38654271142952e-08	2.96231631681031e-08	3.45498672475214e-08	3.78501666544359e-08	3.89336492458163e-08	3.74812040757300e-08	3.34728147022074e-08	2.71747058419691e-08	1.90900866140754e-08	9.88298197238465e-09	2.87944573851724e-10	-8.98061601074982e-09	-1.73070854808990e-08	-2.42320091715949e-08	-2.94830848262622e-08	-3.29791126315529e-08	-3.48101262851450e-08	-3.51997648346397e-08	-3.44574451497895e-08	-3.29280463210478e-08	-3.09458277590520e-08	-2.87975325080853e-08	-2.66975061064181e-08	-2.47756001267477e-08	-2.30769422594009e-08	-2.15715101415539e-08	-2.01708610886132e-08	-1.87492441512015e-08	-1.71664963581422e-08	-1.52904456280061e-08	-1.30168955256513e-08	-1.02855978186561e-08	-7.09093051989431e-09	-3.48633715803702e-09	4.17989011092350e-10	4.46412552136466e-09	8.46139181417311e-09	1.22057498764201e-08	1.55014221722340e-08	1.81820625016361e-08	2.01287340767628e-08	2.12822955942418e-08	2.16485377282207e-08	2.12954378884599e-08	2.03430447319419e-08	1.89475745975972e-08	1.72821139896787e-08	1.55167302441841e-08
	20 dB
	Wt 1	3.24549195049718e-08	3.11221894861980e-08	2.95073501555782e-08	2.73101243034369e-08	2.42567420789941e-08	2.01285202008152e-08	1.47910401908901e-08	8.22001403896719e-09	5.19162677640024e-10	-8.07452353715741e-09	-1.72017538323026e-08	-2.64097511040348e-08	-3.51977776452861e-08	-4.30751950833981e-08	-4.96251467781641e-08	-5.45651124387152e-08	-5.77950535691094e-08	-5.94248041589544e-08	-5.97746764969072e-08	-5.93466608196345e-08	-5.87676698597625e-08	-5.87104873617012e-08	-5.98018331120521e-08	-6.25296512413621e-08	-6.71628324295309e-08	-7.36957595788549e-08	-8.18272867388802e-08	-9.09793198339954e-08	-1.00354642163961e-07	-1.09027782618345e-07	-1.16057421047937e-07	-1.20604932584534e-07	-1.22041957669407e-07	-1.20030859613108e-07	-1.14565686761775e-07	-1.05967339946896e-07	-9.48340654996143e-08	-8.19557786817769e-08	-6.82066218554029e-08	-5.44333990551489e-08	-4.13574909709736e-08	-2.95046338885749e-08	-1.91712980572471e-08	-1.04295403348957e-08	-3.16550631661525e-09	2.85855949652945e-09	7.93202927620447e-09	1.23270774960822e-08
	Wt 2	0	1.92837332709266e-08	3.69182112881733e-08	5.16963107941341e-08	6.27251120978377e-08	6.95175212567651e-08	7.20316898078766e-08	7.06543000558160e-08	6.61318492143672e-08	5.94611007308458e-08	5.17548876997004e-08	4.41018955585239e-08	3.74388002508492e-08	3.24504453693600e-08	2.95091365758311e-08	2.86583249655292e-08	2.96397459736394e-08	3.19572899780676e-08	3.49662549108909e-08	3.79737831264011e-08	4.03356071071627e-08	4.15358085125607e-08	4.12398585405922e-08	3.93161273208151e-08	3.58264387145322e-08	3.09911293261884e-08	2.51375948010555e-08	1.86429282459946e-08	1.18808357380190e-08	5.18080675375989e-09	-1.19592325171809e-09	-7.06302385930344e-09	-1.23013924953594e-08	-1.68428339699587e-08	-2.06518500596799e-08	-2.37116189382843e-08	-2.60180694140692e-08	-2.75828886383976e-08	-2.84431535610726e-08	-2.86728448285891e-08	-2.83903974525939e-08	-2.77569691299401e-08	-2.69621997255754e-08	-2.61974538172888e-08	-2.56201299895768e-08	-2.53156720014428e-08	-2.52655794342347e-08	-2.53294519170279e-08
	Wt 3	1.10888182964621e-08	1.29854783334055e-08	1.42237727505484e-08	1.41626172648436e-08	1.23612980086897e-08	8.63857263202211e-09	3.08781737954626e-09	-3.95229494691091e-09	-1.19639629056921e-08	-2.03393031456552e-08	-2.84749542249457e-08	-3.58550864245049e-08	-4.21091529668638e-08	-4.70366407101093e-08	-5.05981039687834e-08	-5.28784112243891e-08	-5.40330864132625e-08	-5.42309997840298e-08	-5.36061688888998e-08	-5.22284090494892e-08	-5.00978768470805e-08	-4.71632919510232e-08	-4.33588757325665e-08	-3.86516101926726e-08	-3.30887195694535e-08	-2.68353718059061e-08	-2.01942843142252e-08	-1.36018382671270e-08	-7.59902060863143e-09	-2.77953886731064e-09	2.78737514131324e-10	1.08981572599198e-09	-6.67861039432559e-10	-5.09342745737710e-09	-1.20296698146763e-08	-2.10594752907688e-08	-3.15346951940864e-08	-4.26347460270792e-08	-5.34478902410598e-08	-6.30648205564594e-08	-7.06724687763484e-08	-7.56361296558871e-08	-7.75599430527445e-08	-7.63191009542299e-08	-7.20612043200055e-08	-6.51782748646808e-08	-5.62543892004695e-08	-4.59963008978970e-08
	Wt 4	4.93933412317481e-08	4.44367304102620e-08	3.96022619466897e-08	3.50830766772289e-08	3.10623165875342e-08	2.76961724666331e-08	2.50990995468807e-08	2.33322240297984e-08	2.23954810617409e-08	2.22238761417298e-08	2.26883543148881e-08	2.36018622268511e-08	2.47310624445768e-08	2.58136919608091e-08	2.65807947262325e-08	2.67821679092334e-08	2.62125457657148e-08	2.47354780213622e-08	2.23016706094844e-08	1.89588389326363e-08	1.48509314873166e-08	1.02058890462540e-08	5.31275497709524e-09	4.90652802755543e-10	-3.94645832776188e-09	-7.72455349730266e-09	-1.06391226284526e-08	-1.25755926180838e-08	-1.35179868969965e-08	-1.35449619285925e-08	-1.28141867100419e-08	-1.15376442262722e-08	-9.95159422510270e-09	-8.28550741868826e-09	-6.73423577151781e-09	-5.43708063320366e-09	-4.46636668063492e-09	-3.82675670061971e-09	-3.46500582756324e-09	-3.28833830822098e-09	-3.18834160331634e-09	-3.06641671634778e-09	-2.85656809800186e-09	-2.54175118967450e-09	-2.16109323639446e-09	-1.80689385369307e-09	-1.61209412533724e-09	-1.73050547844026e-09
	Wt 5	0	8.72174365332537e-09	1.71452425530830e-08	2.48713613837032e-08	3.15547427662216e-08	3.69200508578821e-08	4.07699449004952e-08	4.29855443655956e-08	4.35213689909548e-08	4.23975495492287e-08	3.96923320080667e-08	3.55374574828711e-08	3.01179191281860e-08	2.36760183016757e-08	1.65178373232051e-08	9.01860213506883e-09	1.62237049506818e-09	-5.16855084376887e-09	-1.08178578494282e-08	-1.47941947373463e-08	-1.66226492350460e-08	-1.59433317958228e-08	-1.25688641265269e-08	-6.53120664863111e-09	1.89137697494714e-09	1.21742166038484e-08	2.35762965315622e-08	3.51992654155102e-08	4.60696569305959e-08	5.52348256449913e-08	6.18607019297223e-08	6.53187838566172e-08	6.52509362986807e-08	6.16034429652129e-08	5.46259855565422e-08	4.48361838112788e-08	3.29552208248016e-08	1.98240712823633e-08	6.31226956934195e-09	-6.76838159281850e-09	-1.87342741150953e-08	-2.90769008760897e-08	-3.74826701865310e-08	-4.38265333448567e-08	-4.81442114880959e-08	-5.05904772119435e-08	-5.13920456647385e-08	-5.08031513352029e-08
	Wt 6	2.15464637139088e-08	2.37522930200694e-08	2.54881511881701e-08	2.62461524371915e-08	2.56474217834640e-08	2.34845280799005e-08	1.97395640789757e-08	1.45764331634270e-08	8.30983465711424e-09	1.35687879777319e-09	-5.82037461720171e-09	-1.27722737983800e-08	-1.91103672668307e-08	-2.45413148624086e-08	-2.88827229729803e-08	-3.20611713925306e-08	-3.40958071955965e-08	-3.50730315072191e-08	-3.51186263475108e-08	-3.43731067962136e-08	-3.29743976858214e-08	-3.10496074281887e-08	-2.87152787282431e-08	-2.60835662058997e-08	-2.32706990237604e-08	-2.04039844087775e-08	-1.76244077010075e-08	-1.50832970021156e-08	-1.29331413766663e-08	-1.13140752896544e-08	-1.03384686313566e-08	-1.00763620837508e-08	-1.05442068638283e-08	-1.16986760807501e-08	-1.34364340974752e-08	-1.55998874051143e-08	-1.79882401007317e-08	-2.03726963573360e-08	-2.25143650739416e-08	-2.41832564028712e-08	-2.51766600636585e-08	-2.53351730287181e-08	-2.45547826982361e-08	-2.27938073011218e-08	-2.00741672450524e-08	-1.64772966070602e-08	-1.21357862038809e-08	-7.22235580857739e-09
	Wt 7	1.77505464288058e-08	2.37255698734240e-08	2.90363199190732e-08	3.31118088959721e-08	3.55137609100194e-08	3.59838193353304e-08	3.44675223738377e-08	3.11128407900486e-08	2.62448028184963e-08	2.03208374123717e-08	1.38735259501560e-08	7.44833485208236e-09	1.54371575235802e-09	-3.44005146686536e-09	-7.23844907943455e-09	-9.74374179261052e-09	-1.10082844931631e-08	-1.12307105605528e-08	-1.07271005416290e-08	-9.89045709860944e-09	-9.14273479464908e-09	-8.88427283861942e-09	-9.44572017276789e-09	-1.10473748424257e-08	-1.37702419730782e-08	-1.75420493005262e-08	-2.21400141018966e-08	-2.72104577189406e-08	-3.23035721992438e-08	-3.69199228989706e-08	-4.05637896171395e-08	-4.27973918512955e-08	-4.32896121481448e-08	-4.18532024239575e-08	-3.84657104142856e-08	-3.32714090067226e-08	-2.65640750947722e-08	-1.87531258714074e-08	-1.03178980698417e-08	-1.75631911284493e-09	6.46539235989621e-09	1.39560449884091e-08	2.04313488293547e-08	2.57317310074497e-08	2.98252570657986e-08	3.27962701095763e-08	3.48214521994430e-08	3.61358957741814e-08
	Het 1	5.62400072437796e-08	5.70396156653087e-08	5.73439943873210e-08	5.67745499204841e-08	5.50813435310141e-08	5.21733544173151e-08	4.81248409033813e-08	4.31571935722320e-08	3.75995474760859e-08	3.18347884611827e-08	2.62398259688608e-08	2.11296900086850e-08	1.67140360918183e-08	1.30722368299947e-08	1.01498986198399e-08	7.77600562909190e-09	5.69660558471129e-09	3.61854794695948e-09	1.25561838064471e-09	-1.63038047763438e-09	-5.19956855606167e-09	-9.51847412331508e-09	-1.45596983112751e-08	-2.02146419957153e-08	-2.63151272876655e-08	-3.26587600651336e-08	-3.90330551520981e-08	-4.52345042991809e-08	-5.10805347447263e-08	-5.64142257772837e-08	-6.11032948971243e-08	-6.50359242077845e-08	-6.81163316507756e-08	-7.02626351216122e-08	-7.14086743012325e-08	-7.15102663103798e-08	-7.05550961908039e-08	-6.85742785666867e-08	-6.56527542491700e-08	-6.19352736413810e-08	-5.76249019643394e-08	-5.29718239002086e-08	-4.82516910502391e-08	-4.37346916479052e-08	-3.96486544298421e-08	-3.61414450772256e-08	-3.32492283696159e-08	-3.08774317167601e-08
	Het 2	4.88362735047526e-08	5.82580362655893e-08	6.68635483478597e-08	7.40181318503748e-08	7.92484180569027e-08	8.22918054922208e-08	8.31188959934742e-08	8.19265348199341e-08	7.91030990008725e-08	7.51712263501647e-08	7.07158419410628e-08	6.63069009623975e-08	6.24266468831767e-08	5.94103830054216e-08	5.74078510089533e-08	5.63695003059455e-08	5.60585771372493e-08	5.60865606955880e-08	5.59665597198982e-08	5.51772911772027e-08	5.32294212050779e-08	4.97263493441231e-08	4.44127609023597e-08	3.72061575047530e-08	2.82087904668074e-08	1.76997044809689e-08	6.10875352226494e-09	-6.02368425772981e-09	-1.80961550025185e-08	-2.94988214814871e-08	-3.96634706358889e-08	-4.81057143540354e-08	-5.44557726942957e-08	-5.84761753188197e-08	-6.00667262259094e-08	-5.92587651360703e-08	-5.62018229882087e-08	-5.11460486302141e-08	-4.44232878612847e-08	-3.64286027320824e-08	-2.76026522958976e-08	-1.84141276089966e-08	-9.34074427135804e-09	-8.47409026299836e-10	6.63888922595887e-09	1.27564249758644e-08	1.72357148046691e-08	1.99224139664039e-08
	Het 3	3.71152967377867e-09	2.21681901416251e-08	3.93063882363489e-08	5.37882432659488e-08	6.45445351102020e-08	7.08769498880146e-08	7.25138842109342e-08	6.96156985357301e-08	6.27325321529794e-08	5.27236937381110e-08	4.06514482087508e-08	2.76635150303129e-08	1.48780138639766e-08	3.28245374729988e-09	-6.34472743785898e-09	-1.34850252803389e-08	-1.79014374639594e-08	-1.96319514119339e-08	-1.89584360798198e-08	-1.63560087780537e-08	-1.24289135934138e-08	-7.83942705792954e-09	-3.23642546369404e-09	8.09941301969637e-10	3.86156738156856e-09	5.64880051040099e-09	6.08659406742052e-09	5.26913048567955e-09	3.44407154925307e-09	9.70043369781691e-10	-1.73694020572064e-09	-4.26101388291492e-09	-6.24039086175901e-09	-7.41069788993487e-09	-7.63231613645415e-09	-6.89874539151228e-09	-5.32590377086581e-09	-3.12516141765703e-09	-5.65253833851681e-10	2.07040739776294e-09	4.52432069257530e-09	6.59759167145884e-09	8.17067048773446e-09	9.21014333447652e-09	9.76165640261322e-09	9.93083272236910e-09	9.85543168838784e-09	9.67298827072274e-09
	Het 4	3.51894699253832e-08	3.37359424346454e-08	3.20003285564128e-08	2.96295695912652e-08	2.63482201770782e-08	2.19921247039429e-08	1.65293168329404e-08	1.00666326155944e-08	2.84221050204979e-09	-4.79465652750208e-09	-1.24140152007397e-08	-1.95433106338807e-08	-2.57099335709265e-08	-3.04849390329002e-08	-3.35244028497723e-08	-3.46047819308667e-08	-3.36488222132933e-08	-3.07391611950060e-08	-2.61178352110982e-08	-2.01713011804673e-08	-1.34020696255181e-08	-6.38935358349044e-09	2.57903578624340e-10	5.95167556023218e-09	1.01749504506682e-08	1.25270040676659e-08	1.27597582519175e-08	1.08016215754077e-08	6.76608622752564e-09	9.43632912581959e-10	-6.22291241003119e-09	-1.41776916696936e-08	-2.23022576740741e-08	-2.99722430831370e-08	-3.66144937151308e-08	-4.17587080597495e-08	-4.50781492290338e-08	-4.64151770470629e-08	-4.57890127653762e-08	-4.33850703955017e-08	-3.95271613980730e-08	-3.46357618962813e-08	-2.91772210728001e-08	-2.36101415443314e-08	-1.83359247410254e-08	-1.36603172406031e-08	-9.77145953649929e-09	-6.73742573619306e-09
	Mut 1	4.82687065805072e-09	1.08354276751283e-08	1.63902257198054e-08	2.09907712328056e-08	2.41923716183671e-08	2.56363689943738e-08	2.50740151668076e-08	2.23830100247472e-08	1.75765099188896e-08	1.08046917875540e-08	2.34877054527408e-09	-7.39301549508329e-09	-1.79281292198154e-08	-2.87015217583791e-08	-3.91358573190771e-08	-4.86780476542809e-08	-5.68482912398551e-08	-6.32864339033717e-08	-6.77898245529631e-08	-7.03371935593902e-08	-7.10944458680622e-08	-7.04004155718283e-08	-6.87331959658147e-08	-6.66602049080684e-08	-6.47772734912624e-08	-6.36434696290677e-08	-6.37189408086909e-08	-6.53127609960547e-08	-6.85466580843353e-08	-7.33386969348696e-08	-7.94086745995685e-08	-8.63044061535359e-08	-9.34455833648194e-08	-1.00179857030579e-07	-1.05844565623872e-07	-1.09827301061176e-07	-1.11619241679929e-07	-1.10856646548035e-07	-1.07347709382339e-07	-1.01083728043123e-07	-9.22349921392073e-08	-8.11328389674433e-08	-6.82400397197239e-08	-5.41121895223510e-08	-3.93532101786957e-08	-2.45684850612236e-08	-1.03194893544658e-08	2.91606444156388e-09
	Mut 2	5.96164030861231e-09	-2.47963173663704e-09	-1.10101943902096e-08	-1.96859149545976e-08	-2.85171774785972e-08	-3.74555662048136e-08	-4.63899335526456e-08	-5.51523051061880e-08	-6.35324546730123e-08	-7.12986833647052e-08	-7.82215905915555e-08	-8.40975049994872e-08	-8.87686547857813e-08	-9.21378988032711e-08	-9.41767059644504e-08	-9.49259274568167e-08	-9.44897089311633e-08	-9.30236338853270e-08	-9.07188459746343e-08	-8.77843793110762e-08	-8.44301061615105e-08	-8.08524857976945e-08	-7.72246443338286e-08	-7.36913300932047e-08	-7.03681860291001e-08	-6.73438443373873e-08	-6.46828462895933e-08	-6.24274689853653e-08	-6.05971555270751e-08	-5.91851745193069e-08	-5.81530814462335e-08	-5.74242753950919e-08	-5.68783332371196e-08	-5.63478859999878e-08	-5.56196714855529e-08	-5.44411364088445e-08	-5.25335969807197e-08	-4.96124593699808e-08	-4.54142690334518e-08	-3.97293299030162e-08	-3.24373249631934e-08	-2.35419412769897e-08	-1.31992772596058e-08	-1.73420458477367e-09	1.03607431614980e-08	2.24477623883530e-08	3.37884753298153e-08	4.36083754163259e-08
	Mut 3	4.74812518224706e-09	1.24605497230448e-08	1.93032992160371e-08	2.45234164439104e-08	2.75370330598705e-08	2.79912748788240e-08	2.57992593487606e-08	2.11438156582192e-08	1.44494895561532e-08	6.32653383114737e-09	-2.50566672686607e-09	-1.13055291283214e-08	-1.93950705273264e-08	-2.62335070184575e-08	-3.14696718419796e-08	-3.49676225170212e-08	-3.68037954421044e-08	-3.72379737498206e-08	-3.66635339759163e-08	-3.55445470470831e-08	-3.43482370975363e-08	-3.34811788577963e-08	-3.32366686103950e-08	-3.37591505665344e-08	-3.50295777003509e-08	-3.68732477206587e-08	-3.89890973663502e-08	-4.09968299164559e-08	-4.24958441938807e-08	-4.31280608605601e-08	-4.26357636831048e-08	-4.09057863305780e-08	-3.79929137464314e-08	-3.41181376555529e-08	-2.96410759746779e-08	-2.50099054890937e-08	-2.06959117054963e-08	-1.71225480977109e-08	-1.46001359795638e-08	-1.32766855480025e-08	-1.31128023784726e-08	-1.38846898198956e-08	-1.52146199778706e-08	-1.66238249997753e-08	-1.75993833196658e-08	-1.76649020543139e-08	-1.64448072164979e-08	-1.37136490169282e-08
	Mut 4	1.81194814362610e-08	2.63262495441993e-08	3.42277201610753e-08	4.15835288827996e-08	4.81591925720540e-08	5.37291518368587e-08	5.80823531894860e-08	6.10305811772932e-08	6.24193235981097e-08	6.21404222006951e-08	6.01451408105687e-08	5.64556908715196e-08	5.11729017348872e-08	4.44778268976510e-08	3.66257520542830e-08	2.79322581619952e-08	1.87524625849267e-08	9.45597075273304e-09	4.01053689792729e-10	-8.08816809513445e-09	-1.57383364175250e-08	-2.23354104286720e-08	-2.77251251575448e-08	-3.18071549299428e-08	-3.45261797105968e-08	-3.58636202354902e-08	-3.58333537566249e-08	-3.44833081133429e-08	-3.19027789557150e-08	-2.82331418788493e-08	-2.36779321072210e-08	-1.85075504486956e-08	-1.30543978462611e-08	-7.69597416398101e-09	-2.82599385591839e-09	1.18375354295428e-09	4.02588472557407e-09	5.49810917980761e-09	5.53589879190525e-09	4.23184930942190e-09	1.83808630674676e-09	-1.24990695098413e-09	-4.52750790231271e-09	-7.43056309340435e-09	-9.39576965335511e-09	-9.92559364010009e-09	-8.65044436196549e-09	-5.38058586548442e-09
	Mut 5	5.04747365679625e-08	5.33161054692639e-08	5.58734301683525e-08	5.79601396318960e-08	5.94699110790252e-08	6.03830308264152e-08	6.07537959949946e-08	6.06820908697096e-08	6.02758532069225e-08	5.96130282747841e-08	5.87114831142076e-08	5.75134363438433e-08	5.58878309238298e-08	5.36504806756921e-08	5.05984824728753e-08	4.65528850967975e-08	4.14022903504439e-08	3.51400150531717e-08	2.78885177571783e-08	1.99067029392049e-08	1.15781195844168e-08	3.38064183956310e-09	-4.15933709692459e-09	-1.05231011309377e-08	-1.52596172186924e-08	-1.80420261591942e-08	-1.87133944280497e-08	-1.73154939631349e-08	-1.40962115477455e-08	-9.49370557968305e-09	-4.09833518167449e-09	1.40371161095232e-09	6.29871189831120e-09	9.91765225100252e-09	1.17040008922295e-08	1.12693627749686e-08	8.43122487866470e-09	3.22955075988052e-09	-4.07827715997210e-09	-1.30422496110377e-08	-2.30605995609132e-08	-3.34321592786593e-08	-4.34153889872411e-08	-5.22894817733182e-08	-5.94133216325356e-08	-6.42783683806019e-08	-6.65516913267385e-08	-6.61054827978747e-08
	Mut 6	2.70235368480303e-08	3.16286502604151e-08	3.54074907330114e-08	3.75725090753873e-08	3.75781424304987e-08	3.51913169232142e-08	3.05133339750757e-08	2.39512592935310e-08	1.61451262541410e-08	7.86417564629116e-09	-1.10213915936014e-10	-7.09600041427455e-09	-1.25994602384479e-08	-1.63695034422216e-08	-1.84115860497298e-08	-1.89624054095001e-08	-1.84327558870106e-08	-1.73303792620902e-08	-1.61767261485351e-08	-1.54310715812871e-08	-1.54327091842587e-08	-1.63677098724585e-08	-1.82619335175660e-08	-2.09975801737298e-08	-2.43472943426074e-08	-2.80180775249270e-08	-3.16970424383165e-08	-3.50920840261025e-08	-3.79624084115151e-08	-4.01360910136748e-08	-4.15140632037396e-08	-4.20619248797060e-08	-4.17926219423108e-08	-4.07442128590457e-08	-3.89575496954426e-08	-3.64585719371948e-08	-3.32489680891349e-08	-2.93072604025757e-08	-2.46001733628333e-08	-1.91018917038355e-08	-1.28170001588097e-08	-5.80195275169244e-09	1.81991731082062e-09	9.85357834274920e-09	1.80393217176152e-08	2.60708477397165e-08	3.36214364470771e-08	4.03737523761263e-08
	Mut 7	2.72121278841098e-08	2.66626900461970e-08	2.54311677289184e-08	2.30731364321348e-08	1.93545364629180e-08	1.42941451640788e-08	8.16336396656171e-09	1.44357913443871e-09	-5.25138856433555e-09	-1.12743462971705e-08	-1.60484139099567e-08	-1.91579117999658e-08	-2.04115020017089e-08	-1.98676133387081e-08	-1.78187536947234e-08	-1.47382971688786e-08	-1.11995247434844e-08	-7.78108759761968e-09	-4.97500037317539e-09	-3.11251588743540e-09	-2.31994040903329e-09	-2.51114680701573e-09	-3.41709099575298e-09	-4.64614321961812e-09	-5.76369707495040e-09	-6.37633694770105e-09	-6.20543643580609e-09	-5.13746544965291e-09	-3.24296482263488e-09	-7.62119581951745e-10	1.93908840973780e-09	4.43322091489976e-09	6.30432978179311e-09	7.21704440617512e-09	6.97098449617991e-09	5.53295834115701e-09	3.04348358190062e-09	-2.01759721682494e-10	-3.79147207386321e-09	-7.25269872654887e-09	-1.01112235201889e-08	-1.19500632750364e-08	-1.24584055280909e-08	-1.14649109942166e-08	-8.95163551643342e-09	-5.04767598425335e-09	-4.66181388359339e-12	5.84104501878350e-09
	Control Mean	2.51101245021446e-08	3.04754111413436e-08	3.52214153935689e-08	3.87901769440530e-08	4.07585373734507e-08	4.08821290300765e-08	3.91157832926575e-08	3.56086473672939e-08	3.06759932406008e-08	2.47528607246448e-08	1.83368289287542e-08	1.19281121964476e-08	5.97481481500315e-09	8.29735278079950e-10	-3.27709407572108e-09	-6.24851301041656e-09	-8.11387694472739e-09	-9.00921207449888e-09	-9.14823616312497e-09	-8.78914597283712e-09	-8.20181094525416e-09	-7.63910902155932e-09	-7.31485614985947e-09	-7.38940878510736e-09	-7.96281405661154e-09	-9.07451124249349e-09	-1.07081066783945e-08	-1.27996134795074e-08	-1.52476729588500e-08	-1.79245472891391e-08	-2.06869970875550e-08	-2.33864635579068e-08	-2.58782219112271e-08	-2.80293468556482e-08	-2.97254374310540e-08	-3.08761011188567e-08	-3.14192057580018e-08	-3.13238715141704e-08	-3.05920885244748e-08	-2.92587181116505e-08	-2.73895123261659e-08	-2.50767545491978e-08	-2.24322817177858e-08	-1.95780504380616e-08	-1.66350080974761e-08	-1.37116626865736e-08	-1.08941776878247e-08	-8.23984067115530e-09
	Mut Mean	1.97666455550391e-08	2.26785772830873e-08	2.50890199052844e-08	2.65739409634766e-08	2.68248585348766e-08	2.56813889169930e-08	2.31423125841487e-08	1.93545758645358e-08	1.45832084709811e-08	9.16797458265658e-09	3.47421561796230e-09	-2.15440494596703e-09	-7.43458344490899e-09	-1.21688195410992e-08	-1.62554771918289e-08	-1.96838795639578e-08	-2.25170461868925e-08	-2.48662175131892e-08	-2.68620513683219e-08	-2.86273103631716e-08	-3.02550936505013e-08	-3.17953864994146e-08	-3.32511422396895e-08	-3.45835235745766e-08	-3.57245465096515e-08	-3.65943746506323e-08	-3.71200159319188e-08	-3.72522016357299e-08	-3.69777173632716e-08	-3.63252843384136e-08	-3.53641088302577e-08	-3.41952872402508e-08	-3.29372583509769e-08	-3.17073387217099e-08	-3.06019816067220e-08	-2.96786914624614e-08	-2.89424464670200e-08	-2.83390020286138e-08	-2.77565911714454e-08	-2.70363906037346e-08	-2.59908366305769e-08	-2.44276503315287e-08	-2.21764745805749e-08	-1.91145138035843e-08	-1.51876079173675e-08	-1.04237735703462e-08	-4.93731175666556e-09	1.07707422464460e-09
	30 dB
	Wt 1	2.58532219553391e-08	3.24056389868748e-08	3.82854362117538e-08	4.28098752478004e-08	4.54340692224088e-08	4.58047234018886e-08	4.37921781574416e-08	3.94978358889734e-08	3.32371514847454e-08	2.55013016920536e-08	1.69029982295549e-08	8.11336133703841e-09	-2.02814373765236e-10	-7.44664481383423e-09	-1.31341981737887e-08	-1.69314506051778e-08	-1.86736167313587e-08	-1.83691599727345e-08	-1.61902260402037e-08	-1.24521272681636e-08	-7.58480320853758e-09	-2.09898176667551e-09	3.45074299426835e-09	8.50426419308871e-09	1.25344745287369e-08	1.50847083287997e-08	1.58035692370675e-08	1.44750464536991e-08	1.10412543724926e-08	5.61481474279502e-09	-1.52192639250315e-09	-9.93285759017273e-09	-1.90598351428945e-08	-2.82689165080697e-08	-3.69077568209010e-08	-4.43689134148456e-08	-5.01523800014009e-08	-5.39200455915252e-08	-5.55351375881792e-08	-5.50811017891459e-08	-5.28566539982223e-08	-4.93466024587868e-08	-4.51710670188303e-08	-4.10184602887337e-08	-3.75696638973569e-08	-3.54219768718178e-08	-3.50215275605229e-08	-3.66119412721005e-08
	Wt 2	5.59708132128618e-08	5.88212365174491e-08	6.08105210703059e-08	6.11958379939223e-08	5.94899099491267e-08	5.55315678177265e-08	4.95043116859495e-08	4.19011614564300e-08	3.34428702185224e-08	2.49638356827056e-08	1.72845875077556e-08	1.10909337482177e-08	6.83774417561000e-09	4.69052429515024e-09	4.51137631165165e-09	5.88882711321956e-09	8.20450215540207e-09	1.07247319965096e-08	1.27025505838941e-08	1.34753911890422e-08	1.25458563553898e-08	9.63660971732434e-09	4.71488483575716e-09	-2.01349854355122e-09	-1.01370334773344e-08	-1.90921648207570e-08	-2.82300738316359e-08	-3.68886362533371e-08	-4.44619905037717e-08	-5.04610859045795e-08	-5.45598475398406e-08	-5.66231030653950e-08	-5.67141524497005e-08	-5.50818145514194e-08	-5.21288634813194e-08	-4.83657503636444e-08	-4.43550688566255e-08	-4.06530485446616e-08	-3.77542714180992e-08	-3.60448517654054e-08	-3.57677658038033e-08	-3.70022520879146e-08	-3.96576046356330e-08	-4.34805094285152e-08	-4.80744239027798e-08	-5.29292894856203e-08	-5.74598934695631e-08	-6.10512053498732e-08
	Wt 3	3.21869001412451e-08	4.72567214978204e-08	6.12006973441625e-08	7.28974304234771e-08	8.14645267987854e-08	8.63476279274713e-08	8.73686787903073e-08	8.47289941167820e-08	7.89689068745294e-08	7.08913860703262e-08	6.14611660903973e-08	5.16931140501262e-08	4.25436309057893e-08	3.48170616419124e-08	2.90958935483591e-08	2.56996258744884e-08	2.46732928397722e-08	2.58032916206573e-08	2.86557744551136e-08	3.26315362936810e-08	3.70309791976430e-08	4.11231206670360e-08	4.42134148313280e-08	4.57060532540035e-08	4.51571637334879e-08	4.23158232039937e-08	3.71500908388477e-08	2.98555278400663e-08	2.08441600044556e-08	1.07128260982975e-08	1.91521760213929e-10	-9.92531773758499e-09	-1.88589379580015e-08	-2.59295784542234e-08	-3.06330437316972e-08	-3.27002846403880e-08	-3.21311496523290e-08	-2.91965176728164e-08	-2.44072787659757e-08	-1.84533855606822e-08	-1.21206531302384e-08	-6.19638141711036e-09	-1.37661681996980e-09	1.81238058047377e-09	3.06814683223802e-09	2.33506859341321e-09	-2.05119041748334e-10	-4.17209316319789e-09
	Wt 4	6.19158232397301e-09	9.70306511390289e-09	1.27657661121999e-08	1.49884027312779e-08	1.60529786203565e-08	1.57377756377363e-08	1.39286123250054e-08	1.06180929812348e-08	5.89453206088495e-09	-7.62973371884515e-11	-7.07276023883807e-09	-1.48386553443797e-08	-2.31014787136398e-08	-3.15862691408250e-08	-4.00250420163975e-08	-4.81629074695948e-08	-5.57625131030010e-08	-6.26083817590432e-08	-6.85121413531651e-08	-7.33188088613922e-08	-7.69134719327253e-08	-7.92271296423055e-08	-8.02402282553509e-08	-7.99825936287756e-08	-7.85290064712254e-08	-7.59905354022964e-08	-7.25027978741337e-08	-6.82132984641149e-08	-6.32705424755468e-08	-5.78174236149157e-08	-5.19903347711225e-08	-4.59237687994450e-08	-3.97583625953540e-08	-3.36490002097739e-08	-2.77692130439119e-08	-2.23088739895059e-08	-1.74638829701649e-08	-1.34186894348550e-08	-1.03244723587735e-08	-8.27705767934035e-09	-7.29889451299741e-09	-7.32864434618565e-09	-8.22045261017377e-09	-9.75322970354215e-09	-1.16487388292488e-08	-1.35962933665234e-08	-1.52814824733991e-08	-1.64164054544399e-08
	Wt 5	0	4.02383555712604e-09	6.87667192991688e-09	7.59444490470583e-09	5.44084614562708e-09	6.11612918765932e-13	-8.76517612454249e-09	-2.05082480790524e-08	-3.45271902850199e-08	-4.98411314223698e-08	-6.52933809602687e-08	-7.96724957471897e-08	-9.18371397410653e-08	-1.00831511343979e-07	-1.05979729295858e-07	-1.06950076301683e-07	-1.03783151796933e-07	-9.68815931961038e-08	-8.69628995298357e-08	-7.49807734728665e-08	-6.20239203457198e-08	-4.92039438539107e-08	-3.75453717538212e-08	-2.78905451456115e-08	-2.08299808888043e-08	-1.66651004796239e-08	-1.54055079670951e-08	-1.67981289892352e-08	-2.03813634714501e-08	-2.55546628068078e-08	-3.16530148730475e-08	-3.80167179229835e-08	-4.40491786024273e-08	-4.92586277906386e-08	-5.32828468698072e-08	-5.58985612913901e-08	-5.70186641987072e-08	-5.66807857904932e-08	-5.50301398320763e-08	-5.22984886040925e-08	-4.87799830521401e-08	-4.48040050414430e-08	-4.07052281230676e-08	-3.67919252236740e-08	-3.33148178969672e-08	-3.04400116543073e-08	-2.82302615020014e-08	-2.66385385061527e-08
	Wt 6	0	-4.13211720314134e-09	-8.71823325796641e-09	-1.41485460805225e-08	-2.06918209075974e-08	-2.84495280212654e-08	-3.73352246190209e-08	-4.70814203093743e-08	-5.72713952807018e-08	-6.73894889395472e-08	-7.68810111464435e-08	-8.52124956140838e-08	-9.19243676568704e-08	-9.66706601057024e-08	-9.92433757783595e-08	-9.95816966944149e-08	-9.77679893861627e-08	-9.40133385403632e-08	-8.86353614762885e-08	-8.20306780974118e-08	-7.46439951589333e-08	-6.69355522116590e-08	-5.93487482790830e-08	-5.22800474529565e-08	-4.60535552546669e-08	-4.09027086346626e-08	-3.69610857954460e-08	-3.42632906292197e-08	-3.27552963928064e-08	-3.23118991188673e-08	-3.27575595291598e-08	-3.38864063195911e-08	-3.54778017416411e-08	-3.73055367420119e-08	-3.91409769066885e-08	-4.07526535860290e-08	-4.19062139492268e-08	-4.23688460278253e-08	-4.19211645452716e-08	-4.03773346658996e-08	-3.76114680537352e-08	-3.35857479071011e-08	-2.83740254707814e-08	-2.21743181311615e-08	-1.53049589791680e-08	-8.18192538928476e-09	-1.27853594851476e-09	4.92758697335589e-09
	Wt 7	0	-2.90505791493416e-09	-5.87196766642768e-09	-9.02348089915714e-09	-1.24737521045202e-08	-1.63070053078659e-08	-2.05576453119149e-08	-2.51947657431359e-08	-3.01135811351014e-08	-3.51354864137298e-08	-4.00174000808817e-08	-4.44699743210535e-08	-4.81832984066559e-08	-5.08579346531839e-08	-5.22384959711461e-08	-5.21464777900477e-08	-5.05087118359947e-08	-4.73776930265532e-08	-4.29402759671593e-08	-3.75119998611266e-08	-3.15156981075505e-08	-2.54450760537481e-08	-1.98163927395711e-08	-1.51138386687176e-08	-1.17360903359686e-08	-9.95226350389477e-09	-9.87467174258925e-09	-1.14533506159075e-08	-1.44935825117815e-08	-1.86933938431306e-08	-2.36941565186625e-08	-2.91349319177983e-08	-3.47006672119822e-08	-4.01559195072231e-08	-4.53590380424597e-08	-5.02558662491440e-08	-5.48560704491408e-08	-5.91983271302634e-08	-6.33122933687981e-08	-6.71853985777447e-08	-7.07411833267253e-08	-7.38335195175302e-08	-7.62580281841574e-08	-7.77788657698301e-08	-7.81662776292113e-08	-7.72383683706936e-08	-7.48997430053449e-08	-7.11701711637619e-08
	Het 1	3.64414492891344e-08	4.49871569362642e-08	5.20181585374379e-08	5.62194313485345e-08	5.66588662436848e-08	5.28993996726710e-08	4.50384570970387e-08	3.36715767150920e-08	1.97890093870480e-08	4.62398796461100e-09	-1.05223171100895e-08	-2.44521949870263e-08	-3.62146387799221e-08	-4.52020946826375e-08	-5.11909942677592e-08	-5.43258350728643e-08	-5.50552664478091e-08	-5.40351056537122e-08	-5.20165228097933e-08	-4.97375240974057e-08	-4.78327381211029e-08	-4.67713182922441e-08	-4.68267601303875e-08	-4.80768469516203e-08	-5.04277547058188e-08	-5.36540705927821e-08	-5.74461038232674e-08	-6.14569909932712e-08	-6.53441322046638e-08	-6.88018407530306e-08	-7.15842586375432e-08	-7.35192407260469e-08	-7.45148575811682e-08	-7.45603826213011e-08	-7.37232305048448e-08	-7.21425311768326e-08	-7.00191562313553e-08	-6.76013776103301e-08	-6.51652117129259e-08	-6.29890516221551e-08	-6.13233940094705e-08	-6.03580771802184e-08	-6.01910332444925e-08	-6.08036298845886e-08	-6.20478275013190e-08	-6.36493913885217e-08	-6.52293131981257e-08	-6.63427111542796e-08
	Het 2	5.04315485103752e-09	7.77636050388748e-09	1.01668461280774e-08	1.17152149288281e-08	1.20162083976335e-08	1.07959018236396e-08	7.93191182248719e-09	3.45536149226948e-09	-2.46402266144318e-09	-9.54597844522651e-09	-1.74356421904746e-08	-2.57415031019405e-08	-3.40701118698544e-08	-4.20538045529362e-08	-4.93697769532263e-08	-5.57509566864587e-08	-6.09907749453458e-08	-6.49447699940609e-08	-6.75318024795030e-08	-6.87366226926671e-08	-6.86139324011046e-08	-6.72924169857551e-08	-6.49760034968034e-08	-6.19392270382961e-08	-5.85142318586952e-08	-5.50684834453635e-08	-5.19743547572396e-08	-4.95738399584244e-08	-4.81431849803219e-08	-4.78627755683058e-08	-4.87970086060265e-08	-5.08872151283867e-08	-5.39584049193963e-08	-5.77382354085401e-08	-6.18847561156600e-08	-6.60185694740791e-08	-6.97552124444012e-08	-7.27345969518798e-08	-7.46457852524421e-08	-7.52466704840630e-08	-7.43788648530753e-08	-7.19781354011033e-08	-6.80802511801532e-08	-6.28215043954139e-08	-5.64328510103295e-08	-4.92268353529069e-08	-4.15772189316070e-08	-3.38922963358472e-08
	Het 3	3.80981155831912e-08	5.10963302772194e-08	6.31192991995998e-08	7.33079644697496e-08	8.10027822402548e-08	8.58011677084294e-08	8.75802444030184e-08	8.64838671394749e-08	8.28783506018208e-08	7.72856759866081e-08	7.03054673599387e-08	6.25374684842722e-08	5.45148078767282e-08	4.66555595437623e-08	3.92366844092957e-08	3.23910138356774e-08	2.61249666334840e-08	2.03524194236302e-08	1.49386667386440e-08	9.74771735034332e-09	4.68623981454610e-09	-2.61782204358255e-10	-5.01431676181766e-09	-9.38739413292774e-09	-1.31090286135644e-08	-1.58498538788877e-08	-1.72673112679562e-08	-1.70583168241733e-08	-1.50137953712895e-08	-1.10676025508010e-08	-5.33243729357955e-09	1.88347177823904e-09	1.00829033236531e-08	1.86104321143886e-08	2.67052352280399e-08	3.35706355615977e-08	3.84527284849398e-08	4.07190557947789e-08	3.99280637994459e-08	3.58810172851543e-08	2.86500077233313e-08	1.85784395306984e-08	6.25354984503930e-09	-7.54629452446469e-09	-2.19239730683862e-08	-3.59480002926920e-08	-4.87400396385761e-08	-5.95563770319284e-08
	Het 4	3.10860973623423e-10	6.08575463544519e-09	1.08793676901767e-08	1.37545482087036e-08	1.39604282690672e-08	1.10117466899052e-08	4.73898580891247e-09	-4.69616706819169e-09	-1.68211999392322e-08	-3.09057951321568e-08	-4.60405033403356e-08	-6.12314144896692e-08	-7.54998970386150e-08	-8.79766426259648e-08	-9.79806419992885e-08	-1.05075960176242e-07	-1.09101859286622e-07	-1.10174583547349e-07	-1.08661740657531e-07	-1.05132574747735e-07	-1.00289480499644e-07	-9.48878023837547e-08	-8.96521845849296e-08	-8.51983096587231e-08	-8.19685942839838e-08	-8.01891671923757e-08	-7.98532406014266e-08	-8.07329789431359e-08	-8.24185105809494e-08	-8.43792790443073e-08	-8.60399852637399e-08	-8.68613713950338e-08	-8.64153475360673e-08	-8.44445954148875e-08	-8.08987440448105e-08	-7.59422773002416e-08	-6.99331257670886e-08	-6.33749104854460e-08	-5.68494647164911e-08	-5.09389976092924e-08	-4.61486396567395e-08	-4.28398960931435e-08	-4.11837644684867e-08	-4.11392413184655e-08	-4.24591580925687e-08	-4.47213813052197e-08	-4.73800290470757e-08	-4.98290236000146e-08
	Mut 1	0	-3.32584031192318e-09	-7.11995360781553e-09	-1.19704250984425e-08	-1.82915213664234e-08	-2.62529489212401e-08	-3.57458629986503e-08	-4.63895844226681e-08	-5.75766295866632e-08	-6.85480212981047e-08	-7.84868564505650e-08	-8.66163217304399e-08	-9.22888813916946e-08	-9.50558928014092e-08	-9.47107863050815e-08	-9.13033463804545e-08	-8.51267212977391e-08	-7.66819130500206e-08	-6.66263055345296e-08	-5.57132750595493e-08	-4.47293898564211e-08	-3.44345969301577e-08	-2.55095410561612e-08	-1.85130150838614e-08	-1.38515397844970e-08	-1.17621080656841e-08	-1.23080874039365e-08	-1.53871497620964e-08	-2.07490302643222e-08	-2.80201411095845e-08	-3.67318151502833e-08	-4.63493373784912e-08	-5.62998677765722e-08	-6.59985992901753e-08	-7.48736410702159e-08	-8.23907823120922e-08	-8.80792282644905e-08	-9.15585942191954e-08	-9.25661254461011e-08	-9.09816742658283e-08	-8.68468421291985e-08	-8.03742430691252e-08	-7.19432763476596e-08	-6.20801385191879e-08	-5.14218928518560e-08	-4.06669027493048e-08	-3.05163519091317e-08	-2.16134013028910e-08
	Mut 2	5.63681113086133e-09	3.79586963952858e-09	1.70715106527125e-09	-1.00311633585379e-09	-4.63341420646482e-09	-9.37606545449325e-09	-1.53017902963125e-08	-2.23599505280142e-08	-3.03919952061866e-08	-3.91537169993438e-08	-4.83412125166365e-08	-5.76159382773948e-08	-6.66257079773514e-08	-7.50204339658530e-08	-8.24633491793432e-08	-8.86398750356410e-08	-9.32668959882012e-08	-9.61048469691207e-08	-9.69738285391549e-08	-9.57732417890836e-08	-9.25026058740563e-08	-8.72797371503480e-08	-8.03517171474594e-08	-7.20943049957424e-08	-6.29967184395783e-08	-5.36308677031909e-08	-4.46068308637607e-08	-3.65191047106665e-08	-2.98903735590848e-08	-2.51206778268354e-08	-2.24495857698147e-08	-2.19372227974215e-08	-2.34670746911939e-08	-2.67699151883656e-08	-3.14647276675242e-08	-3.71097966354453e-08	-4.32557706994590e-08	-4.94926918933052e-08	-5.54846520642681e-08	-6.09884601245729e-08	-6.58558489511107e-08	-7.00216288767547e-08	-7.34822515822790e-08	-7.62702001714547e-08	-7.84294814242893e-08	-7.99964920180074e-08	-8.09889799313757e-08	-8.14040437553845e-08
	Mut 3	0	4.49766321847672e-10	3.55290690391126e-10	-6.68005640601177e-10	-2.90951299999985e-09	-6.53779344972722e-09	-1.15896750545469e-08	-1.79744710558299e-08	-2.54914894125336e-08	-3.38573882777554e-08	-4.27391383796698e-08	-5.17883246081843e-08	-6.06730446781648e-08	-6.91044917977670e-08	-7.68562384934549e-08	-8.37751446129717e-08	-8.97836396084234e-08	-9.48738792283686e-08	-9.90949794425118e-08	-1.02535194095281e-07	-1.05301467423143e-07	-1.07499128610912e-07	-1.09214462148166e-07	-1.10502414080647e-07	-1.11380831494087e-07	-1.11831551396171e-07	-1.11807596688293e-07	-1.11244935722572e-07	-1.10076863235479e-07	-1.08249063324270e-07	-1.05733674892344e-07	-1.02540978138949e-07	-9.87274746317508e-08	-9.43990963934126e-08	-8.97081822108160e-08	-8.48429680867147e-08	-8.00089340882846e-08	-7.54025765324393e-08	-7.11799309822019e-08	-6.74240940459501e-08	-6.41175393874992e-08	-6.11256303157753e-08	-5.81969814655639e-08	-5.49840957272850e-08	-5.10842567175417e-08	-4.60966067400934e-08	-3.96875372449385e-08	-3.16538573439365e-08
	Mut 4	0	6.61390974581780e-09	1.19770294040259e-08	1.51363483597301e-08	1.53740635029066e-08	1.22854312791662e-08	5.81916464948584e-09	-3.72455082307632e-09	-1.57376920002260e-08	-2.93834302866850e-08	-4.36997475138383e-08	-5.77138864712270e-08	-7.05529399981724e-08	-8.15369573748551e-08	-9.02437797898410e-08	-9.65389265620611e-08	-1.00568627773100e-07	-1.02718872018940e-07	-1.03547474212108e-07	-1.03699151811866e-07	-1.03815113428464e-07	-1.04448632600113e-07	-1.05996635941988e-07	-1.08654768220531e-07	-1.12400091194821e-07	-1.17001955224410e-07	-1.22058078376838e-07	-1.27049869236902e-07	-1.31408878133708e-07	-1.34585229887919e-07	-1.36109143082098e-07	-1.35638168825455e-07	-1.32985359592294e-07	-1.28126766679396e-07	-1.21189883976648e-07	-1.12427308262398e-07	-1.02181491982493e-07	-9.08467783740957e-08	-7.88339884108678e-08	-6.65410273074878e-08	-5.43308519966496e-08	-4.25162931899843e-08	-3.13501290884951e-08	-2.10186666402012e-08	-1.16377810790922e-08	-3.25149945327786e-09	4.16574414827824e-09	1.07015834209893e-08
	Mut 5	0	-6.92096533559622e-09	-1.38050195022001e-08	-2.10180984846674e-08	-2.88397884169662e-08	-3.74236944306519e-08	-4.67801209131756e-08	-5.67815958468131e-08	-6.71877918747994e-08	-7.76832435051880e-08	-8.79195227572198e-08	-9.75535573685897e-08	-1.06275563109919e-07	-1.13823241377243e-07	-1.19982748011697e-07	-1.24580544770016e-07	-1.27472683382324e-07	-1.28538669053117e-07	-1.27685569268320e-07	-1.24864777355364e-07	-1.20099612627583e-07	-1.13517854760914e-07	-1.05380488561119e-07	-9.60971816097891e-08	-8.62206072480155e-08	-7.64153596411063e-08	-6.74021219408478e-08	-5.98829149578936e-08	-5.44576062243898e-08	-5.15444986827419e-08	-5.13181732185913e-08	-5.36756899797679e-08	-5.82380853517480e-08	-6.43885749410507e-08	-7.13430006474396e-08	-7.82429146760808e-08	-8.42581824017770e-08	-8.86846745002865e-08	-9.10236409730602e-08	-9.10324277089453e-08	-8.87406950428094e-08	-8.44314363634219e-08	-7.85910656413570e-08	-7.18369434881047e-08	-6.48334126424845e-08	-5.82083934465874e-08	-5.24817631654112e-08	-4.80142899269395e-08
	Mut 6	2.70721866765174e-09	1.21552867899656e-08	2.03912648526448e-08	2.63501621350243e-08	2.92707619540308e-08	2.87835227661254e-08	2.49400888938268e-08	1.81821149327268e-08	9.25687720862721e-09	-9.04725519387875e-10	-1.13270845005845e-08	-2.11237016326715e-08	-2.96063781379648e-08	-3.63557254264116e-08	-4.12462171125520e-08	-4.44265813916635e-08	-4.62629131391406e-08	-4.72565365557847e-08	-4.79509282845147e-08	-4.88419239822318e-08	-5.03033336728244e-08	-5.25365737911370e-08	-5.55486975802056e-08	-5.91589787356948e-08	-6.30305648924238e-08	-6.67210522435543e-08	-6.97442874353782e-08	-7.16352170546881e-08	-7.20099936907224e-08	-7.06146040269971e-08	-6.73568480313441e-08	-6.23184583083100e-08	-5.57463992729599e-08	-4.80247743137942e-08	-3.96310719742897e-08	-3.10824191248099e-08	-2.28787872611004e-08	-1.54504745300398e-08	-9.11653713018637e-09	-4.05922038800397e-09	-3.17081789749692e-10	2.20320916309498e-09	3.69902253166020e-09	4.43261226342429e-09	4.68671186445532e-09	4.72131197442300e-09	4.73748098129963e-09	4.85272416608614e-09
	Mut 7	1.48599663948353e-08	1.88895377900066e-08	2.25077455384363e-08	2.51799644608783e-08	2.64609753167780e-08	2.60387166072872e-08	2.37636817079916e-08	1.96617403900316e-08	1.39300989511418e-08	6.91774709502897e-09	-9.07025225289420e-10	-8.99861246788393e-09	-1.67816565212083e-08	-2.37000943398979e-08	-2.92637319667525e-08	-3.30887955573071e-08	-3.49295321487754e-08	-3.46986911473807e-08	-3.24755387651074e-08	-2.85008886718460e-08	-2.31594449095726e-08	-1.69505419507013e-08	-1.04491349359063e-08	-4.25962872049178e-09	1.03420987877376e-09	4.91951522774994e-09	7.00076263369794e-09	7.03841845407331e-09	4.97616749596572e-09	9.53709796147271e-10	-4.69696701011341e-09	-1.14727268771877e-08	-1.87372464401523e-08	-2.57735526732169e-08	-3.18472345102239e-08	-3.62750013589908e-08	-3.84922981082175e-08	-3.81133429863265e-08	-3.49772898602764e-08	-2.91751992873562e-08	-2.10540508311162e-08	-1.11960451198081e-08	-3.73820886145261e-10	1.05151958758229e-08	2.05295179133974e-08	2.87713900283973e-08	3.44722116579499e-08	3.70659068531908e-08
	Control Mean	1.81905543936732e-08	2.31926295370831e-08	2.74120512090215e-08	3.01191930252109e-08	3.07595493522570e-08	2.90158171784778e-08	2.48386667304257e-08	1.84432989627729e-08	1.02739483023684e-08	9.42909973280538e-10	-8.84625417088046e-09	-1.83803505441535e-08	-2.70125057838419e-08	-3.42238560398398e-08	-3.96653000169562e-08	-4.31768994520998e-08	-4.47855565367790e-08	-4.46840166044657e-08	-4.31958162305299e-08	-4.07314967514275e-08	-3.77413604007036e-08	-3.46694793645501e-08	-3.19128148491283e-08	-2.97883621612807e-08	-2.85103306934397e-08	-2.81785287652591e-08	-2.87783170531704e-08	-3.01916597615503e-08	-3.22179076468757e-08	-3.46020293057867e-08	-3.70671825150010e-08	-3.93479508021999e-08	-4.12204220377254e-08	-4.25256522812455e-08	-4.31839303940055e-08	-4.31985132658639e-08	-4.26489269123182e-08	-4.16752808586652e-08	-4.04561050690533e-08	-3.91828473702424e-08	-3.80343175158015e-08	-3.71540747199853e-08	-3.66331383555188e-08	-3.64995998261741e-08	-3.67158676340998e-08	-3.71834913531067e-08	-3.77548330742254e-08	-3.82502887325673e-08
	Mut Mean	3.31485659904976e-09	4.52250923423526e-09	5.14478692010767e-09	4.57240419943828e-09	2.34736625483731e-09	-1.78326165764766e-09	-7.84207343019730e-09	-1.56266139076633e-08	-2.47426602743771e-08	-3.46589683987765e-08	-4.47743696205433e-08	-5.44871917937702e-08	-6.32577388306393e-08	-7.06566910119195e-08	-7.63952644083889e-08	-8.03361734728736e-08	-8.24872876196719e-08	-8.29819154318190e-08	-8.20506605780353e-08	-7.99897789664602e-08	-7.71301382560091e-08	-7.38095808277547e-08	-7.03500967672865e-08	-6.70400416352511e-08	-6.41208775963784e-08	-6.17776255780523e-08	-6.01323200107652e-08	-5.92401104272494e-08	-5.90880825159629e-08	-5.95972150088859e-08	-6.06280295935126e-08	-6.19903689007975e-08	-6.34573582509530e-08	-6.47830399256302e-08	-6.57225345795939e-08	-6.60530272080760e-08	-6.55935275436889e-08	-6.42213047193841e-08	-6.18831664095660e-08	-5.86003004468778e-08	-5.44661300183048e-08	-4.96374382531107e-08	-4.43197860685485e-08	-3.87488909152838e-08	-3.31700849910587e-08	-2.78181703434929e-08	-2.28998850661899e-08	-1.85807682698407e-08
	40 dB
	Wt 1	0	-1.89872947360155e-09	-4.54549100254360e-09	-8.63344866742371e-09	-1.46817163239116e-08	-2.29701672379612e-08	-3.35020344929900e-08	-4.59983693054183e-08	-5.99247030562201e-08	-7.45466608198803e-08	-8.90081438391415e-08	-1.02423275537990e-07	-1.13971767208313e-07	-1.22986858235980e-07	-1.29025648761489e-07	-1.31913522504007e-07	-1.31757358413448e-07	-1.28926050197647e-07	-1.24000986899885e-07	-1.17702971722606e-07	-1.10804977888431e-07	-1.04041747354498e-07	-9.80273751531490e-08	-9.31907679532210e-08	-8.97364503613988e-08	-8.76349246670282e-08	-8.66430352150751e-08	-8.63509851373414e-08	-8.62492990049888e-08	-8.58066047453139e-08	-8.45479767113894e-08	-8.21238657438541e-08	-7.83612126755069e-08	-7.32908716119222e-08	-6.71485413082058e-08	-6.03496155666242e-08	-5.34413881833146e-08	-4.70386297141850e-08	-4.17504819709379e-08	-3.81077014275222e-08	-3.64993548044374e-08	-3.71270103176082e-08	-3.99822657766693e-08	-4.48502749003745e-08	-5.13381613105572e-08	-5.89234320654024e-08	-6.70144031501244e-08	-7.50128463015748e-08
	Wt 2	0	-5.19405338581659e-09	-1.06876930425269e-08	-1.66874150650100e-08	-2.33026940033262e-08	-3.05243207813483e-08	-3.82221200425430e-08	-4.61623650204755e-08	-5.40419395716294e-08	-6.15335212428152e-08	-6.83342836477767e-08	-7.42101678174896e-08	-7.90287282426958e-08	-8.27757276449090e-08	-8.55536032290024e-08	-8.75630715816380e-08	-8.90718750064087e-08	-9.03765155638296e-08	-9.17635073160897e-08	-9.34761715076063e-08	-9.56914708409071e-08	-9.85091377293906e-08	-1.01952807009945e-07	-1.05980489250697e-07	-1.10499999138508e-07	-1.15384285826344e-07	-1.20482206155861e-07	-1.25622063747491e-07	-1.30607833908511e-07	-1.35210794430522e-07	-1.39161558794193e-07	-1.42148584176546e-07	-1.43828657205181e-07	-1.43852588475794e-07	-1.41905772845284e-07	-1.37759193907921e-07	-1.31322869761129e-07	-1.22691587637728e-07	-1.12172666362855e-07	-1.00287549258386e-07	-8.77429144407618e-08	-7.53719771460007e-08	-6.40518428493374e-08	-5.46072293137115e-08	-4.77138199066211e-08	-4.38153920620412e-08	-4.30674606697797e-08	-4.53166300988765e-08
	Wt 3	0	1.39058888573190e-09	2.13493018455603e-09	1.63685115084484e-09	-5.09821606168258e-10	-4.46706746867087e-09	-1.01388553780320e-08	-1.71983171545717e-08	-2.51492404724955e-08	-3.34094920874609e-08	-4.14008782992970e-08	-4.86299229548530e-08	-5.47468985644678e-08	-5.95754235524014e-08	-6.31109184767410e-08	-6.54919696435747e-08	-6.69530910205004e-08	-6.77697550732228e-08	-6.82066043563293e-08	-6.84776929277497e-08	-6.87240976795108e-08	-6.90101716114085e-08	-6.93359657643745e-08	-6.96606035148035e-08	-6.99300181573216e-08	-7.01025069676305e-08	-7.01667982243993e-08	-7.01493992334353e-08	-7.01104571387044e-08	-7.01297869904430e-08	-7.02867070071545e-08	-7.06385304839196e-08	-7.12027535082899e-08	-7.19470693241216e-08	-7.27894976996640e-08	-7.36085665719094e-08	-7.42612246000376e-08	-7.46045909045329e-08	-7.45171427078440e-08	-7.39155393195006e-08	-7.27646835601660e-08	-7.10803343018584e-08	-6.89251076383679e-08	-6.63996971019992e-08	-6.36314918570866e-08	-6.07625686498612e-08	-5.79384914339394e-08	-5.52987031356583e-08
	Wt 4	0	5.41434741414477e-09	1.01172752444652e-08	1.36664975400111e-08	1.57287654429267e-08	1.61122323317673e-08	1.47838015476224e-08	1.18691255962265e-08	7.63505457024559e-09	2.45656503776107e-09	-3.22776921653998e-09	-8.96618038995835e-09	-1.43436371931606e-08	-1.90250991175847e-08	-2.27869269750071e-08	-2.55330317869505e-08	-2.72945046062962e-08	-2.82136986874812e-08	-2.85157289686432e-08	-2.84718853348367e-08	-2.83603671046183e-08	-2.84299267639039e-08	-2.88714108963960e-08	-2.98008564331659e-08	-3.12559228053850e-08	-3.32053125280646e-08	-3.55688101506779e-08	-3.82439940301394e-08	-4.11347989016470e-08	-4.41770294103032e-08	-4.73565740744306e-08	-5.07172499345049e-08	-5.43566939816544e-08	-5.84103340722170e-08	-6.30251193092926e-08	-6.83262931265293e-08	-7.43819183536943e-08	-8.11708664607114e-08	-8.85602383667935e-08	-9.62974165460495e-08	-1.04020089724261e-07	-1.11284873325553e-07	-1.17612068149813e-07	-1.22541275661376e-07	-1.25690575697637e-07	-1.26811115057847e-07	-1.25829331407716e-07	-1.22870500624085e-07
	Wt 5	0	1.88270973263905e-08	3.61466449963994e-08	5.07362102131477e-08	6.16166161332816e-08	6.81354137517722e-08	7.00171512411579e-08	6.73756121895617e-08	6.06874356338105e-08	5.07306888249126e-08	3.84955748763106e-08	2.50771951395089e-08	1.15619567205384e-08	-1.08028320969955e-09	-1.20869581669690e-08	-2.09669537939155e-08	-2.75317298494701e-08	-3.18907921240199e-08	-3.44131979502417e-08	-3.56609781117849e-08	-3.63038471400984e-08	-3.70267797842335e-08	-3.84425631364579e-08	-4.10201953119547e-08	-4.50372241061064e-08	-5.05603069726392e-08	-5.74540900516883e-08	-6.54146349769339e-08	-7.40206498916925e-08	-8.27940870008262e-08	-9.12613813535798e-08	-9.90075947171944e-08	-1.05717651546269e-07	-1.11201249701121e-07	-1.15400442798683e-07	-1.18380989042284e-07	-1.20310174024627e-07	-1.21424910108589e-07	-1.21994530811956e-07	-1.22282889586154e-07	-1.22514185460729e-07	-1.22846407648550e-07	-1.23355440530216e-07	-1.24031721504218e-07	-1.24789938859209e-07	-1.25490676980972e-07	-1.25971290835982e-07	-1.26081792390495e-07
	Wt 6	0	-1.14499514652911e-08	-2.26585975616919e-08	-3.34720544966255e-08	-4.37335890804146e-08	-5.32825090676000e-08	-6.19557627498382e-08	-6.95926288192539e-08	-7.60425359048358e-08	-8.11756148622741e-08	-8.48951223773718e-08	-8.71504322237783e-08	-8.79489019134238e-08	-8.73646346871209e-08	-8.55420654528659e-08	-8.26925362165305e-08	-7.90826956983306e-08	-7.50146592702236e-08	-7.07992607355401e-08	-6.67251664001752e-08	-6.30278068930820e-08	-5.98627382853378e-08	-5.72879729260599e-08	-5.52589368735208e-08	-5.36380667726930e-08	-5.22188551459326e-08	-5.07617263690207e-08	-4.90369019575770e-08	-4.68678292260270e-08	-4.41681569251149e-08	-4.09658366759016e-08	-3.74096837720406e-08	-3.37563911672017e-08	-3.03391150651300e-08	-2.75217976320469e-08	-2.56458311257559e-08	-2.49770834066907e-08	-2.56614681726670e-08	-2.76961364992258e-08	-3.09211730755025e-08	-3.50337479079119e-08	-3.96234502706975e-08	-4.42244913729851e-08	-4.83780374270759e-08	-5.16964543876302e-08	-5.39208894033605e-08	-5.49643917705589e-08	-5.49345416429835e-08
	Wt 7	0	-1.88907664895348e-08	-3.74619507820259e-08	-5.54262379517503e-08	-7.25020455380578e-08	-8.84206830569097e-08	-1.02936041481793e-07	-1.15836088649244e-07	-1.26954857975878e-07	-1.36183318616100e-07	-1.43477610739342e-07	-1.48863570649374e-07	-1.52437064653866e-07	-1.54360156574674e-07	-1.54853384039982e-07	-1.54184403108793e-07	-1.52653128439350e-07	-1.50573475305076e-07	-1.48252083998829e-07	-1.45965009890181e-07	-1.43934144760473e-07	-1.42305827027475e-07	-1.41134428402751e-07	-1.40373511182811e-07	-1.39876434838274e-07	-1.39407195950266e-07	-1.38661029110124e-07	-1.37293093572307e-07	-1.34952585845054e-07	-1.31318957677859e-07	-1.26136645980641e-07	-1.19244870587787e-07	-1.10599623642934e-07	-1.00285898074599e-07	-8.85193484563718e-08	-7.56377488486118e-08	-6.20835817214942e-08	-4.83796599279400e-08	-3.50997539229074e-08	-2.28358426285126e-08	-1.21630810238074e-08	-3.60323260200188e-09	2.41254877258340e-09	5.57998607789823e-09	5.75427053389501e-09	2.97512765298104e-09	-2.52011858524092e-09	-1.02996729794259e-08
	Het 1	0	-1.04854513347468e-09	-2.61487942797893e-09	-5.00134346528662e-09	-8.40446359140315e-09	-1.28971106787287e-08	-1.84270267754726e-08	-2.48316221888713e-08	-3.18667692728448e-08	-3.92454779526526e-08	-4.66810234083447e-08	-5.39284168283550e-08	-6.08181412549448e-08	-6.72768899624514e-08	-7.33316862188937e-08	-7.90961591661859e-08	-8.47406394493097e-08	-9.04506555189983e-08	-9.63807666147453e-08	-1.02611896764267e-07	-1.09120073801590e-07	-1.15762700453984e-07	-1.22285522637818e-07	-1.28349907962317e-07	-1.33576587068455e-07	-1.37599237904920e-07	-1.40119618634482e-07	-1.40955588630521e-07	-1.40074332898682e-07	-1.37605291601504e-07	-1.33830387117653e-07	-1.29152660929886e-07	-1.24047787481246e-07	-1.19005513480194e-07	-1.14469401065587e-07	-1.10783126874954e-07	-1.08150146394715e-07	-1.06611209924314e-07	-1.06041589286245e-07	-1.06167470401930e-07	-1.06599120516369e-07	-1.06877233672378e-07	-1.06528155929363e-07	-1.05123234863532e-07	-1.02337094660034e-07	-9.79991425196050e-08	-9.21322259612868e-08	-8.49724185477738e-08
	Het 2	0	4.87298651278607e-09	8.91484844519184e-09	1.15626373110349e-08	1.24160158536798e-08	1.12757909533134e-08	8.15462069946630e-09	3.25929654728566e-09	-3.05156704339663e-09	-1.03270241905470e-08	-1.80908961098974e-08	-2.59063842230403e-08	-3.34291307511080e-08	-4.04418839541177e-08	-4.68668906546820e-08	-5.27553911385180e-08	-5.82567441127087e-08	-6.35724472584312e-08	-6.89023754596017e-08	-7.43917039997435e-08	-8.00870415075315e-08	-8.59091799141615e-08	-9.16476160150274e-08	-9.69788120815577e-08	-1.01506424823434e-07	-1.04817998351731e-07	-1.06549545889679e-07	-1.06447666946625e-07	-1.04418804990605e-07	-1.00557070074875e-07	-9.51454762517085e-08	-8.86298696810276e-08	-8.15694120808686e-08	-7.45713462723914e-08	-6.82201699427199e-08	-6.30118715108976e-08	-5.93025468494915e-08	-5.72779182587680e-08	-5.69466765124146e-08	-5.81568870596959e-08	-6.06315465795496e-08	-6.40171143490204e-08	-6.79375940786767e-08	-7.20464555827582e-08	-7.60692550654177e-08	-7.98311520728909e-08	-8.32655616056704e-08	-8.64027953078814e-08
	Het 3	0	-1.91942988635639e-09	-4.60025649161867e-09	-8.61706664259808e-09	-1.43617195514608e-08	-2.19868773139201e-08	-3.13854609905227e-08	-4.22080124460492e-08	-5.39135736943773e-08	-6.58445563666054e-08	-7.73130466096728e-08	-8.76854145087439e-08	-9.64537555216060e-08	-1.03285947202492e-07	-1.08050120827904e-07	-1.10813315177468e-07	-1.11817382806764e-07	-1.11437510000431e-07	-1.10129905055459e-07	-1.08375424474989e-07	-1.06625379148665e-07	-1.05254754017547e-07	-1.04526802973550e-07	-1.04571596576848e-07	-1.05379703078666e-07	-1.06810846751608e-07	-1.08616168014380e-07	-1.10471640198633e-07	-1.12019287830424e-07	-1.12912109503366e-07	-1.12858076967256e-07	-1.11658359624735e-07	-1.09235152851814e-07	-1.05645302660467e-07	-1.01077368037122e-07	-9.58317543818100e-08	-9.02858416658664e-08	-8.48482581335629e-08	-7.99082122709317e-08	-7.57867427638570e-08	-7.26966730206501e-08	-7.07169600355679e-08	-6.97851986656610e-08	-6.97095989060280e-08	-7.01991448396456e-08	-7.09081860239583e-08	-7.14896724389350e-08	-7.16498523864920e-08
	Het 4	0	2.17835979526089e-09	3.84963723993637e-09	4.44834412425797e-09	3.47905393805205e-09	5.69131252706733e-10	-4.48667179237963e-09	-1.16947706730275e-08	-2.08485023678291e-08	-3.15337630394948e-08	-4.31555368498409e-08	-5.49843990155395e-08	-6.62200073861286e-08	-7.60665456076792e-08	-8.38132657742624e-08	-8.89119492003434e-08	-9.10425134567189e-08	-9.01583650926733e-08	-8.65045764910667e-08	-8.06045637768005e-08	-7.32144874407960e-08	-6.52487029561876e-08	-5.76836732943482e-08	-5.14511254860119e-08	-4.73332426559617e-08	-4.58729124687241e-08	-4.73104277633739e-08	-5.15548208712373e-08	-5.81937136359991e-08	-6.65407914501800e-08	-7.57153750782284e-08	-8.47446209119617e-08	-9.26760840681074e-08	-9.86870620468716e-08	-1.02177480582943e-07	-1.02835085527063e-07	-1.00665156754938e-07	-9.59814495841452e-08	-8.93600160699498e-08	-8.15622918608863e-08	-7.34376989512372e-08	-6.58184833828467e-08	-5.94202634239433e-08	-5.47607367050452e-08	-5.21063474525666e-08	-5.14528110569861e-08	-5.25407550399202e-08	-5.49029919991434e-08
	Mut 1	0	3.02488078325000e-08	5.82057310703862e-08	8.18392335947995e-08	9.95086707118997e-08	1.10101172313629e-07	1.13111773106777e-07	1.08660673662182e-07	9.74492192991621e-08	8.06629769896089e-08	5.98353785066193e-08	3.66884105670316e-08	1.29677752437097e-08	-9.71093360894125e-09	-2.99908494801271e-08	-4.68665725352734e-08	-5.97347243266417e-08	-6.84008926852756e-08	-7.30464490353257e-08	-7.41630379506932e-08	-7.24656208630155e-08	-6.87963070461637e-08	-6.40306460414745e-08	-5.89958036995265e-08	-5.44066752359485e-08	-5.08222960963145e-08	-4.86217009577080e-08	-4.79962635416618e-08	-4.89547850816403e-08	-5.13380413697353e-08	-5.48406627849638e-08	-5.90394583602456e-08	-6.34280096301969e-08	-6.74572097584687e-08	-7.05804217274844e-08	-7.23004312641685e-08	-7.22139441476546e-08	-7.00486041918123e-08	-6.56877750342223e-08	-5.91796987439412e-08	-5.07298454425852e-08	-4.06777980740869e-08	-2.94623051207424e-08	-1.75797005925257e-08	-5.54144676251456e-09	6.16395686941800e-09	1.71008742880187e-08	2.69064088023799e-08
	Mut 2	0	-4.90669673650384e-09	-1.06120292951424e-08	-1.77165935560727e-08	-2.66283317452223e-08	-3.74959069260427e-08	-5.01761539979829e-08	-6.42396480211333e-08	-7.90130936551774e-08	-9.36524515064430e-08	-1.07237101306019e-07	-1.18873227127223e-07	-1.27794057253998e-07	-1.33445465930862e-07	-1.35547493973869e-07	-1.34125266198746e-07	-1.29506261864076e-07	-1.22284616498136e-07	-1.13256771366615e-07	-1.03335980805618e-07	-9.34555626807498e-08	-8.44720060989141e-08	-7.70789402979229e-08	-7.17415228995099e-08	-6.86582284186079e-08	-6.77536645304471e-08	-6.87023495967798e-08	-7.09797995322333e-08	-7.39342078340181e-08	-7.68697986230996e-08	-7.91318243432322e-08	-8.01832751937214e-08	-7.96646364881152e-08	-7.74303128036930e-08	-7.35583604378028e-08	-6.83335614251553e-08	-6.22071877917226e-08	-5.57395741907351e-08	-4.95334330284238e-08	-4.41664621558872e-08	-4.01311915080590e-08	-3.77883956329412e-08	-3.73381216607258e-08	-3.88098595079114e-08	-4.20709929238514e-08	-4.68507064565693e-08	-5.27751553870094e-08	-5.94089766971953e-08
	Mut 3	0	-1.06853257458900e-08	-2.09489924889037e-08	-3.07587781841011e-08	-4.01304765197061e-08	-4.91213246624945e-08	-5.78161195514250e-08	-6.63067764096864e-08	-7.46673240295941e-08	-8.29273817597828e-08	-9.10478605657101e-08	-9.89028655897526e-08	-1.06271487832108e-07	-1.12842344851479e-07	-1.18232411092254e-07	-1.22019976876122e-07	-1.23789654156854e-07	-1.23185409044263e-07	-1.19965878332142e-07	-1.14054977837313e-07	-1.05580303608617e-07	-9.48923037720426e-08	-8.25588034764955e-08	-6.93321712586783e-08	-5.60899754481445e-08	-4.37539323155307e-08	-3.31956784421355e-08	-2.51407405563530e-08	-2.00834268920323e-08	-1.82248204681025e-08	-1.94435245703568e-08	-2.33045837064064e-08	-2.91067293528372e-08	-3.59626631820185e-08	-4.29024093171360e-08	-4.89865848467388e-08	-5.34151779846580e-08	-5.56181517709515e-08	-5.53166763924401e-08	-5.25476143102205e-08	-4.76485296612508e-08	-4.12054292496594e-08	-3.39701287089680e-08	-2.67580529331304e-08	-2.03399470786199e-08	-1.53419989622322e-08	-1.21679958549782e-08	-1.09543004029659e-08
	Mut 4	0	-3.59591395298205e-09	-7.26438875342251e-09	-1.09458377176161e-08	-1.45588877328876e-08	-1.80138271310119e-08	-2.12349454276002e-08	-2.41879811953062e-08	-2.69066213875426e-08	-2.95111980510128e-08	-3.22136543677433e-08	-3.53052917957709e-08	-3.91271920808100e-08	-4.40267650767031e-08	-5.03068283659006e-08	-5.81753575720019e-08	-6.77042203745875e-08	-7.88038300622166e-08	-9.12180544558969e-08	-1.04540443156444e-07	-1.18249521689538e-07	-1.31758120390013e-07	-1.44469874300852e-07	-1.55835350570527e-07	-1.65400718437396e-07	-1.72843280923185e-07	-1.77990228038642e-07	-1.80819302178615e-07	-1.81442374475404e-07	-1.80074976762339e-07	-1.76996451302278e-07	-1.72506447965778e-07	-1.66883907048078e-07	-1.60354311724631e-07	-1.53069815610019e-07	-1.45104900122813e-07	-1.36467725032316e-07	-1.27124723274211e-07	-1.17033786885237e-07	-1.06180081037725e-07	-9.46083845096511e-08	-8.24468533552840e-08	-6.99189103515279e-08	-5.73420730193116e-08	-4.51144419659943e-08	-3.36909214748657e-08	-2.35519080844613e-08	-1.51672574205467e-08
	Mut 5	0	6.92478081160112e-09	1.25767323824223e-08	1.60917622889501e-08	1.68789436499166e-08	1.46866003560181e-08	9.61959556770844e-09	2.10667591618668e-09	-7.17535547550550e-09	-1.74074327291799e-08	-2.77468445974996e-08	-3.74405382903813e-08	-4.59168260930529e-08	-5.28433805620581e-08	-5.81450858866711e-08	-6.19815914591694e-08	-6.46903899826889e-08	-6.67061272431767e-08	-6.84700262496190e-08	-7.03443731243971e-08	-7.25458196976491e-08	-7.51079549934825e-08	-7.78786486330466e-08	-8.05518391012118e-08	-8.27277071581358e-08	-8.39905538495391e-08	-8.39910119746372e-08	-8.25188770958616e-08	-7.95547786655631e-08	-7.52926302707505e-08	-7.01295564894194e-08	-6.46249878670786e-08	-5.94351187859532e-08	-5.52323582011877e-08	-5.26213644171449e-08	-5.20635151774629e-08	-5.38201966694121e-08	-5.79223124194257e-08	-6.41693888302116e-08	-7.21572735273855e-08	-8.13294459843059e-08	-9.10440376833263e-08	-1.00647176755062e-07	-1.09543286919294e-07	-1.17254255705716e-07	-1.23461544911559e-07	-1.28027903132843e-07	-1.30997952500838e-07
	Mut 6	0	4.06688077384468e-09	7.59938758685683e-09	1.01892710488319e-08	1.14722035487731e-08	1.11518860788110e-08	9.02272115684763e-09	4.98900141921653e-09	-9.21572021015433e-10	-8.55220078157998e-09	-1.76210420047472e-08	-2.77363510569001e-08	-3.84230951572304e-08	-4.91600389850146e-08	-5.94246354105083e-08	-6.87413678889194e-08	-7.67278574185196e-08	-8.31324568305472e-08	-8.78575098918903e-08	-9.09640540092284e-08	-9.26563187237465e-08	-9.32474676012205e-08	-9.31110229742580e-08	-9.26246750502494e-08	-9.21142668315696e-08	-9.18055277350639e-08	-9.17897852006604e-08	-9.20078209322057e-08	-9.22537169567232e-08	-9.21983040806706e-08	-9.14298292364571e-08	-8.95076808924952e-08	-8.60234035141605e-08	-8.06618636306100e-08	-7.32545679996680e-08	-6.38171825268273e-08	-5.25646209091468e-08	-3.98997716722146e-08	-2.63757323151337e-08	-1.26356768801904e-08	6.61643331206682e-10	1.29200876936955e-08	2.36764119313745e-08	3.26521138828285e-08	3.97791213119959e-08	4.51956577634752e-08	4.92131805592698e-08	5.22595740511434e-08
	Mut 7	0	1.83612857075036e-08	3.51694932811243e-08	4.89897220234782e-08	5.86964215563052e-08	6.35783187760672e-08	6.33936042413650e-08	5.83703657361358e-08	4.91544121433652e-08	3.67132464902897e-08	2.22101065150393e-08	6.86504479376693e-09	-8.17933873609470e-09	-2.19716248830875e-08	-3.38326008212870e-08	-4.33965104899188e-08	-5.06111115454086e-08	-5.57004919774267e-08	-5.90989397362132e-08	-6.13669490212673e-08	-6.31014767885491e-08	-6.48519341287687e-08	-6.70514502145101e-08	-6.99701410488047e-08	-7.36939099379406e-08	-7.81290826014027e-08	-8.30302215724518e-08	-8.80459829614644e-08	-9.27760468479499e-08	-9.68311257274499e-08	-9.98879592018723e-08	-1.01732094018687e-07	-1.02283068789917e-07	-1.01599176117547e-07	-9.98619393059783e-08	-9.73434109308049e-08	-9.43619421208722e-08	-9.12337757658304e-08	-8.82283582647456e-08	-8.55344705882402e-08	-8.32422070765543e-08	-8.13428124927371e-08	-7.97450096686109e-08	-7.83034338807006e-08	-7.68528099811979e-08	-7.52409936027301e-08	-7.33549973225458e-08	-7.11362877766630e-08
	Control Mean	0	-7.01645081796459e-10	-1.94595747253063e-09	-4.16245690449069e-09	-7.65959984789113e-09	-1.25869243014163e-08	-1.89180363832113e-08	-2.64561945385307e-08	-3.48610181050410e-08	-4.36920159377415e-08	-5.24626123837195e-08	-6.06973608190557e-08	-6.79850978153797e-08	-7.40217681590100e-08	-7.86383153252544e-08	-8.18111184834477e-08	-8.36546966235732e-08	-8.43985385538212e-08	-8.43517267133119e-08	-8.38603149918854e-08	-8.32630631096093e-08	-8.28510605361934e-08	-8.28360125645344e-08	-8.33306184206280e-08	-8.43427339823821e-08	-8.57831257758990e-08	-8.74848595980692e-08	-8.92309808456584e-08	-9.07863266611214e-08	-9.19291527100280e-08	-9.24787269101942e-08	-9.23159900512233e-08	-9.13955836553701e-08	-8.97487591622572e-08	-8.74777217889018e-08	-8.47427342258509e-08	-8.17438119741817e-08	-7.86991408024677e-08	-7.58224949801873e-08	-7.33019549025451e-08	-7.12820996354437e-08	-6.98515524592803e-08	-6.90372617856772e-08	-6.88062068989292e-08	-6.90743648638645e-08	-6.97218398399948e-08	-7.06121548090139e-08	-7.16129768558537e-08
	Mut Mean	0	5.77340267001050e-09	1.06751333976173e-08	1.39555399283243e-08	1.50340776384398e-08	1.35552741149965e-08	9.41721072795576e-09	2.77033015822786e-09	-6.01147644661540e-09	-1.63820630497286e-08	-2.76887168314372e-08	-3.92435454998900e-08	-5.03920317013691e-08	-6.05715076997351e-08	-6.93542721472310e-08	-7.64723775743072e-08	-8.18234599526824e-08	-8.54591177630059e-08	-8.75590898668145e-08	-8.83956879864229e-08	-8.82935177216950e-08	-8.75894420043722e-08	-8.65970551340799e-08	-8.55787862326439e-08	-8.47273544953918e-08	-8.41569054359262e-08	-8.39029965404306e-08	-8.39298266854850e-08	-8.41427623933330e-08	-8.44042424717353e-08	-8.45514011326542e-08	-8.44140754292018e-08	-8.38321248013226e-08	-8.26711279168795e-08	-8.08355541164620e-08	-7.82785123277101e-08	-7.50072563793974e-08	-7.10838447550258e-08	-6.66207358214877e-08	-6.17716110347986e-08	-5.67182801215999e-08	-5.16550341134771e-08	-4.67721771906090e-08	-4.22406132814350e-08	-3.81992533008425e-08	-3.47466501107234e-08	-3.19377007049356e-08	-2.97855417063836e-08
	50 dB
	Wt 1	0	4.16450067301908e-09	7.61271714116586e-09	9.77585896276078e-09	1.02087623819601e-08	8.62919935171332e-09	4.93787898935315e-09	-7.82832136972878e-10	-8.29049655035965e-09	-1.72207259300366e-08	-2.71358339199456e-08	-3.75767427869098e-08	-4.81107978840574e-08	-5.83693468189643e-08	-6.80712054894977e-08	-7.70309892156126e-08	-8.51540947513601e-08	-9.24222397729336e-08	-9.88744468905573e-08	-1.04588062256473e-07	-1.09663035932903e-07	-1.14210742569982e-07	-1.18346680120765e-07	-1.22184992468032e-07	-1.25832280203625e-07	-1.29378695081278e-07	-1.32885674776086e-07	-1.36371437184213e-07	-1.39796961808287e-07	-1.43056125303144e-07	-1.45973616193673e-07	-1.48313209229460e-07	-1.49797191763826e-07	-1.50135641425998e-07	-1.49062334924310e-07	-1.46372715090765e-07	-1.41958782159746e-07	-1.35836032777150e-07	-1.28158499108293e-07	-1.19219289139486e-07	-1.09435533957357e-07	-9.93181084320283e-08	-8.94278047557828e-08	-8.03207824844071e-08	-7.24871104267055e-08	-6.62870541767475e-08	-6.18903885025955e-08	-5.92243033680248e-08
	Wt 2	0	6.21494881273788e-09	1.17748913748055e-08	1.61285213036303e-08	1.88574586048087e-08	1.97141944454234e-08	1.86359641284597e-08	1.57337878173238e-08	1.12598945656307e-08	5.55992239197099e-09	-9.81863398822063e-10	-7.99579324551157e-09	-1.51710713732957e-08	-2.22859548177212e-08	-2.92214413188268e-08	-3.59587804754258e-08	-4.25632963883547e-08	-4.91583857876718e-08	-5.58941066787848e-08	-6.29146577801961e-08	-7.03285126764257e-08	-7.81842433058609e-08	-8.64542915943682e-08	-9.50281715371757e-08	-1.03715777301562e-07	-1.12260583110867e-07	-1.20361528242667e-07	-1.27701341514621e-07	-1.33978119563819e-07	-1.38936341961752e-07	-1.42393393331084e-07	-1.44258188897768e-07	-1.44539623842469e-07	-1.43344073815573e-07	-1.40862748151338e-07	-1.37351040672088e-07	-1.33102950033950e-07	-1.28424097217582e-07	-1.23606875199256e-07	-1.18910856904444e-07	-1.14550769764537e-07	-1.10693127218153e-07	-1.07461062547531e-07	-1.04945227930908e-07	-1.03217100655994e-07	-1.02340015470177e-07	-1.02372990184237e-07	-1.03363066878652e-07
	Wt 3	0	-4.53736820491415e-09	-9.73915648197192e-09	-1.61399605470782e-08	-2.40666769024099e-08	-3.35868009948987e-08	-4.44957783410136e-08	-5.63453775276051e-08	-6.85090016073874e-08	-8.02742040599231e-08	-9.09483759650222e-08	-9.99614106342087e-08	-1.06949567905238e-07	-1.11807723891888e-07	-1.14702208242633e-07	-1.16042650276571e-07	-1.16417648712718e-07	-1.16504618467705e-07	-1.16967978971728e-07	-1.18361345409869e-07	-1.21048372269020e-07	-1.25153619253055e-07	-1.30549889645498e-07	-1.36882793295383e-07	-1.43627718253972e-07	-1.50169749228871e-07	-1.55893936457018e-07	-1.60272056104615e-07	-1.62932751221750e-07	-1.63704622413186e-07	-1.62626147360348e-07	-1.59921708803469e-07	-1.55948734286785e-07	-1.51126064316444e-07	-1.45857200709388e-07	-1.40463237242766e-07	-1.35138614275190e-07	-1.29938493271033e-07	-1.24800238506457e-07	-1.19594423628008e-07	-1.14194375680271e-07	-1.08548854076466e-07	-1.02740958826108e-07	-9.70180886856955e-08	-9.17823924885576e-08	-8.75378057521079e-08	-8.47972606176678e-08	-8.39607743783454e-08
	Wt 4	0	-2.50956587690383e-09	-5.47522988903119e-09	-9.30223250367198e-09	-1.42250052145935e-08	-2.02756996620617e-08	-2.72925568611273e-08	-3.49650983495416e-08	-4.29055900350940e-08	-5.07311565963478e-08	-5.81393688768042e-08	-6.49622705242946e-08	-7.11889733640403e-08	-7.69538387942402e-08	-8.24943304863632e-08	-8.80884435332868e-08	-9.39851525926300e-08	-1.00342082920056e-07	-1.07182655629698e-07	-1.14380824239840e-07	-1.21676062524835e-07	-1.28715506740117e-07	-1.35115124276021e-07	-1.40528351196220e-07	-1.44709395560227e-07	-1.47559520240826e-07	-1.49147828021567e-07	-1.49702707260450e-07	-1.49575245002489e-07	-1.49180622605490e-07	-1.48926990314390e-07	-1.49143098593480e-07	-1.50015931368486e-07	-1.51547932321563e-07	-1.53540529776615e-07	-1.55607025085295e-07	-1.57214004485764e-07	-1.57746734270325e-07	-1.56590925374122e-07	-1.53221145011044e-07	-1.47285227189098e-07	-1.38674360222669e-07	-1.27570019970053e-07	-1.14461336565908e-07	-1.00129477682534e-07	-8.55987942594906e-08	-7.20574252478681e-08	-6.07525372001105e-08
	Wt 5	0	1.57723792238083e-08	2.98038456325783e-08	4.06223750174761e-08	4.70685517559888e-08	4.84111280573598e-08	4.44155910247464e-08	3.53583055726296e-08	2.19853632351574e-08	5.42177497024329e-09	-1.29577011548730e-08	-3.16806579797296e-08	-4.93344168971555e-08	-6.47109583959571e-08	-7.69236374570334e-08	-8.54835822441959e-08	-9.03285445311330e-08	-9.18024620133852e-08	-9.05895258658692e-08	-8.76115797780983e-08	-8.39017098980824e-08	-8.04694716945361e-08	-7.81739918717130e-08	-7.76200116682223e-08	-7.90888873383985e-08	-8.25120067929650e-08	-8.74886424907568e-08	-9.33447121976045e-08	-9.92240344824784e-08	-1.04200072433920e-07	-1.07394241572850e-07	-1.08086731147404e-07	-1.05807323457087e-07	-1.00396570108395e-07	-9.20314393093866e-08	-8.12136724219502e-08	-6.87231052214864e-08	-5.55417459384371e-08	-4.27571983048298e-08	-3.14558929962698e-08	-2.26174036115496e-08	-1.70207658716236e-08	-1.51721569441809e-08	-1.72606264144925e-08	-2.31450796865273e-08	-3.23718484964300e-08	-4.42184991894779e-08	-5.77565832893862e-08
	Wt 6	0	7.97588274169007e-09	1.49907295912197e-08	2.01250500043370e-08	2.26259317109251e-08	2.19671802328271e-08	1.78849224531726e-08	1.03861120725041e-08	-2.69167505654236e-10	-1.36075788527209e-08	-2.89982229291159e-08	-4.57165364912617e-08	-6.30087140680925e-08	-8.01499774721369e-08	-9.64918050161830e-08	-1.11495395348875e-07	-1.24750728522959e-07	-1.35982235060019e-07	-1.45043116912123e-07	-1.51900825509293e-07	-1.56616284176682e-07	-1.59319361328050e-07	-1.60182991588949e-07	-1.59398224049288e-07	-1.57152288440510e-07	-1.53611430481292e-07	-1.48909734113329e-07	-1.43144447382138e-07	-1.36377555309508e-07	-1.28642633557878e-07	-1.19955509339190e-07	-1.10327049102256e-07	-9.97765025497582e-08	-8.83441676070036e-08	-7.61025190789586e-08	-6.31651727253313e-08	-4.96930452767206e-08	-3.58969007150691e-08	-2.20353684083296e-08	-8.40772129695219e-09	4.65867915295394e-09	1.68254383324479e-08	2.77629091635699e-08	3.71703117379168e-08	4.47937754931287e-08	5.04404900875376e-08	5.39882229023541e-08	5.53906873894971e-08
	Wt 7	0	-1.08218275043291e-09	-2.14486315662216e-09	-3.04962856889787e-09	-3.64976180908885e-09	-3.81035949855914e-09	-3.43268026742899e-09	-2.47992271776583e-09	-1.00057796213541e-09	8.55093780280997e-10	2.82977899216655e-09	4.56830274532797e-09	5.64266534281571e-09	5.59175012934132e-09	3.97183772801787e-09	4.11816281370208e-10	-5.33429331051671e-09	-1.33448882990395e-08	-2.35045959314139e-08	-3.54984261062937e-08	-4.88277801378669e-08	-6.28472147759025e-08	-7.68184925510060e-08	-8.99765182229231e-08	-1.01600378046195e-07	-1.11081938339871e-07	-1.17984394465880e-07	-1.22083872637297e-07	-1.23388740563620e-07	-1.22133666093305e-07	-1.18748515877160e-07	-1.13805563848163e-07	-1.07951671765176e-07	-1.01834519412877e-07	-9.60330630358157e-08	-9.10018585245169e-08	-8.70366987198694e-08	-8.42655375772301e-08	-8.26645474629018e-08	-8.20951497399279e-08	-8.23546895672549e-08	-8.32315928201468e-08	-8.45555302302648e-08	-8.62341873264245e-08	-8.82703398740032e-08	-9.07556276310712e-08	-9.38403251744640e-08	-9.76812658694777e-08
	Het 1	0	-4.69674353417365e-09	-1.02198602390690e-08	-1.70744253191167e-08	-2.55565073719127e-08	-3.57208964768295e-08	-4.73875870804278e-08	-6.01850976004614e-08	-7.36224131716150e-08	-8.71766084152457e-08	-1.00380897752484e-07	-1.12898287897638e-07	-1.24568924115452e-07	-1.35423950615511e-07	-1.45664348983146e-07	-1.55608860953448e-07	-1.65619941314971e-07	-1.76020096092834e-07	-1.87012505332604e-07	-1.98619278858185e-07	-2.10648057627659e-07	-2.22693256672002e-07	-2.34172676085476e-07	-2.44394386349734e-07	-2.52643743491770e-07	-2.58277024126052e-07	-2.60807098824183e-07	-2.59967966208286e-07	-2.55748581730063e-07	-2.48391572997865e-07	-2.38358202703981e-07	-2.26266281573710e-07	-2.12811703108940e-07	-1.98686216092415e-07	-1.84503754192527e-07	-1.70745365908088e-07	-1.57729169066168e-07	-1.45607588453550e-07	-1.34390138014754e-07	-1.23986649031173e-07	-1.14263317320854e-07	-1.05102269138841e-07	-9.64545411698443e-08	-8.83765591424154e-08	-8.10416160378744e-08	-7.47207036413420e-08	-6.97313206133150e-08	-6.63581583218490e-08
	Het 2	0	6.11939475566012e-09	1.10653859052149e-08	1.39224700693776e-08	1.39820458759989e-08	1.08166027913595e-08	4.32156250137563e-09	-5.27928765206443e-09	-1.74639308232640e-08	-3.14727599894604e-08	-4.63916323200818e-08	-6.12475947617355e-08	-7.51070961472696e-08	-8.71669671152743e-08	-9.68295304437491e-08	-1.03754745032115e-07	-1.07884281850487e-07	-1.09434940774868e-07	-1.08861838111942e-07	-1.06795147629120e-07	-1.03957482457244e-07	-1.01071737631550e-07	-9.87708310029373e-08	-9.75208705362091e-08	-9.75676807960126e-08	-9.89135047393333e-08	-1.01326524114146e-07	-1.04381273871178e-07	-1.07523772923336e-07	-1.10151886606364e-07	-1.11699548833799e-07	-1.11713272248627e-07	-1.09910885954163e-07	-1.06215418745692e-07	-1.00761001678984e-07	-9.38719385108142e-08	-8.60199711681169e-08	-7.77676006924465e-08	-6.97066380911284e-08	-6.24007440038476e-08	-5.63386832894979e-08	-5.19018148753807e-08	-4.93456708665404e-08	-4.87921868883244e-08	-5.02269873726961e-08	-5.34955999148002e-08	-5.82936873021365e-08	-6.41490745193839e-08
	Het 3	0	1.62247275289196e-10	-1.46414071248930e-10	-1.30603650734909e-09	-3.65868627099431e-09	-7.49028120351003e-09	-1.30115797495393e-08	-2.03397386696287e-08	-2.94826974991477e-08	-4.03290789270824e-08	-5.26461204341030e-08	-6.60873464909299e-08	-8.02104043311807e-08	-9.45039930565798e-08	-1.08421424707087e-07	-1.21417341204795e-07	-1.32983669664354e-07	-1.42681122695350e-07	-1.50163405819727e-07	-1.55192614014192e-07	-1.57645806891541e-07	-1.57514113257589e-07	-1.54896613466701e-07	-1.49991465862038e-07	-1.43086239035036e-07	-1.34548341666804e-07	-1.24815121507224e-07	-1.14382019355962e-07	-1.03786474613704e-07	-9.35853534535436e-08	-8.43246240841891e-08	-7.65017466461676e-08	-7.05234573351141e-08	-6.66637922776299e-08	-6.50287255319217e-08	-6.55341902929499e-08	-6.79032644783404e-08	-7.16860089619303e-08	-7.63022278107516e-08	-8.11038470971160e-08	-8.54503027298281e-08	-8.87878276282628e-08	-9.07222121942835e-08	-9.10746707340265e-08	-8.99118992293331e-08	-8.75441284550452e-08	-8.44886970824358e-08	-8.14009866796474e-08
	Het 4	0	1.59104948160831e-09	2.42027895850305e-09	2.13709751614476e-09	5.74294722345631e-10	-2.22113757030516e-09	-5.99685724536674e-09	-1.03421976721456e-08	-1.47642935253456e-08	-1.87787557186917e-08	-2.19980195942473e-08	-2.42015926291530e-08	-2.53764511923536e-08	-2.57216939967765e-08	-2.56179180139627e-08	-2.55674136808656e-08	-2.61153266533889e-08	-2.77640246691311e-08	-3.08930779869791e-08	-3.56958136017603e-08	-4.21407472747352e-08	-4.99627433112302e-08	-5.86848760941158e-08	-6.76680386270280e-08	-7.61817634489798e-08	-8.34869247464145e-08	-8.89193853941709e-08	-9.19635284989301e-08	-9.23060606343069e-08	-8.98633465009211e-08	-8.47794512064853e-08	-7.73964466053667e-08	-6.82026682974696e-08	-5.77677519465208e-08	-4.66748291455004e-08	-3.54599328990307e-08	-2.45665839588285e-08	-1.43202356214011e-08	-4.92351585323824e-09	3.53020237049394e-09	1.10298618838969e-08	1.76126538929858e-08	2.33291554667061e-08	2.82131820596791e-08	3.22605353388062e-08	3.54193920485010e-08	3.75938103845619e-08	3.86607960892415e-08
	Mut 1	0	4.62485465717454e-09	8.35351513282362e-09	1.02339928657056e-08	9.50773790532952e-09	5.68184279071050e-09	-1.43161288427548e-09	-1.17122449686792e-08	-2.47621031908419e-08	-3.99638580711090e-08	-5.65565073540417e-08	-7.37172259570996e-08	-9.06385614097522e-08	-1.06592479161519e-07	-1.20976132457840e-07	-1.33337852199262e-07	-1.43384963038603e-07	-1.50977101681842e-07	-1.56109530610208e-07	-1.58890620192974e-07	-1.59516586786100e-07	-1.58245227425344e-07	-1.55369267628397e-07	-1.51189374195618e-07	-1.45986996884818e-07	-1.39997885968777e-07	-1.33388112063530e-07	-1.26235332292186e-07	-1.18518556071354e-07	-1.10119509246889e-07	-1.00837765585968e-07	-9.04201631073507e-08	-7.86028597951912e-08	-6.51620468041435e-08	-4.99672469672661e-08	-3.30297229057051e-08	-1.45381870007478e-08	5.12501512069271e-09	2.53917725576272e-08	4.55412894924392e-08	6.47556433219172e-08	8.21913746608461e-08	9.70578952055365e-08	1.08692294463381e-07	1.16620795451443e-07	1.20599557683096e-07	1.20631264972790e-07	1.16958198722362e-07
	Mut 2	0	-3.87905677456622e-09	-8.01984169025330e-09	-1.26190822124367e-08	-1.78457760179725e-08	-2.38329660195603e-08	-3.06721647347489e-08	-3.84100464957547e-08	-4.70465745886876e-08	-5.65336273746139e-08	-6.67734782302338e-08	-7.76170974022639e-08	-8.88630091505879e-08	-1.00258119158984e-07	-1.11502278051418e-07	-1.22258183030332e-07	-1.32167495536873e-07	-1.40872900246044e-07	-1.48044530649591e-07	-1.53408072942788e-07	-1.56771197962019e-07	-1.58044875508822e-07	-1.57256564638026e-07	-1.54553136884083e-07	-1.50192554685532e-07	-1.44524674161357e-07	-1.37962922378290e-07	-1.30949821559395e-07	-1.23920190519179e-07	-1.17266197131346e-07	-1.11308226301777e-07	-1.06274837454358e-07	-1.02294038860148e-07	-9.93968142724864e-08	-9.75323773007513e-08	-9.65930881566621e-08	-9.64455093629798e-08	-9.69629601291670e-08	-9.80544444735709e-08	-9.96851838804601e-08	-1.01885199930565e-07	-1.04744251810971e-07	-1.08393532862721e-07	-1.12976390558813e-07	-1.18611557201588e-07	-1.25352778140533e-07	-1.33148381235421e-07	-1.41803553155451e-07
	Mut 3	0	1.37164395001037e-08	2.60940093109968e-08	3.61343585726896e-08	4.30572803240560e-08	4.63720101593392e-08	4.59172907418413e-08	4.18658207348236e-08	3.46931060408758e-08	2.51150423871020e-08	1.40021649894335e-08	2.28095445615374e-09	-9.16632682398712e-09	-1.95920702833406e-08	-2.84543077548953e-08	-3.54609665951236e-08	-4.05832526600280e-08	-4.40375909089104e-08	-4.62392284453009e-08	-4.77339821432472e-08	-4.91172390276709e-08	-5.09507785006507e-08	-5.36880226690350e-08	-5.76169120995178e-08	-6.28269739647337e-08	-6.92037131058798e-08	-7.64497304941078e-08	-8.41284868754667e-08	-9.17238485769417e-08	-9.87068199415434e-08	-1.04600359630052e-07	-1.09033900626559e-07	-1.11781004125125e-07	-1.12776222029473e-07	-1.12110377610299e-07	-1.10006672325190e-07	-1.06782801274393e-07	-1.02806126626493e-07	-9.84495488810608e-08	-9.40548965064589e-08	-8.99085991612847e-08	-8.62315803393708e-08	-8.31823387342927e-08	-8.08697273853410e-08	-7.93704698999469e-08	-7.87461851148753e-08	-7.90555319578346e-08	-8.03586904371693e-08
	Mut 4	0	-2.36844514085011e-08	-4.70254321542839e-08	-6.95010046575903e-08	-9.06062314208984e-08	-1.09872031042294e-07	-1.26887221455407e-07	-1.41322307036585e-07	-1.52952308253200e-07	-1.61675316524168e-07	-1.67523602549213e-07	-1.70664910714340e-07	-1.71392793106661e-07	-1.70106197258826e-07	-1.67279791520572e-07	-1.63427543700232e-07	-1.59062793392993e-07	-1.54658455233744e-07	-1.50611053706785e-07	-1.47212014373403e-07	-1.44629018604765e-07	-1.42899282954533e-07	-1.41935401144338e-07	-1.41542997657705e-07	-1.41448067467403e-07	-1.41330740191084e-07	-1.40861520299152e-07	-1.39735955130276e-07	-1.37704187297051e-07	-1.34592839573398e-07	-1.30317926383478e-07	-1.24888703479496e-07	-1.18403311208724e-07	-1.11037610606122e-07	-1.03028785492965e-07	-9.46552490758042e-08	-8.62143594070289e-08	-7.79995624539427e-08	-7.02788466588146e-08	-6.32766506165110e-08	-5.71613662417456e-08	-5.20401054331795e-08	-4.79613792315155e-08	-4.49249069752251e-08	-4.28962283044820e-08	-4.18224994809761e-08	-4.16451372785760e-08	-4.23050233653715e-08
	Mut 5	0	-1.24519774362831e-08	-2.49603208935141e-08	-3.73730572907260e-08	-4.94683641937540e-08	-6.09580274825503e-08	-7.15139377903261e-08	-8.08143705188168e-08	-8.86014961220603e-08	-9.47381741578162e-08	-9.92514763835757e-08	-1.02352704378814e-07	-1.04428289320012e-07	-1.06001702897184e-07	-1.07672001292077e-07	-1.10038699782502e-07	-1.13624635560613e-07	-1.18808191729236e-07	-1.25774095033271e-07	-1.34488641179505e-07	-1.44701405242542e-07	-1.55971919828364e-07	-1.67716906012737e-07	-1.79271655211959e-07	-1.89958134018754e-07	-1.99152242995577e-07	-2.06343255518103e-07	-2.11179616535141e-07	-2.13496831148940e-07	-2.13325003903194e-07	-2.10875629747986e-07	-2.06509410518968e-07	-2.00689029330313e-07	-1.93922705408068e-07	-1.86705644261868e-07	-1.79466886913020e-07	-1.72528385340317e-07	-1.66081449480768e-07	-1.60183297589188e-07	-1.54773692301230e-07	-1.49708952222014e-07	-1.44808288372720e-07	-1.39905601986476e-07	-1.34898701518553e-07	-1.29787468020736e-07	-1.24692984734771e-07	-1.19851222338901e-07	-1.15577606848684e-07
	Mut 6	0	3.63808762487307e-09	6.59794573391002e-09	8.24012206327115e-09	8.07367796711905e-09	5.80663608452982e-09	1.37147298719730e-09	-5.07643474445972e-09	-1.31857325570484e-08	-2.24564227934756e-08	-3.23003767878101e-08	-4.21067755961297e-08	-5.13044856009142e-08	-5.94146654037971e-08	-6.60888544599515e-08	-7.11300146424801e-08	-7.44961509539374e-08	-7.62879978292068e-08	-7.67236859395040e-08	-7.61042265368708e-08	-7.47740400655991e-08	-7.30806469542303e-08	-7.13371403995038e-08	-6.97903445025229e-08	-6.85968070280232e-08	-6.78081111001318e-08	-6.73664507500141e-08	-6.71109534423569e-08	-6.67947492285628e-08	-6.61121707209382e-08	-6.47346407428789e-08	-6.23527546997334e-08	-5.87208772030793e-08	-5.36994333987023e-08	-4.72892599789632e-08	-3.96522176596048e-08	-3.11130637678004e-08	-2.21395144765253e-08	-1.33004153267681e-08	-5.20559733135488e-09	1.56534415630835e-09	6.53525939002962e-09	9.39125654086962e-09	1.00254587857295e-08	8.54687308373097e-09	5.26109190945434e-09	6.20099546794605e-10	-4.84996873113456e-09
	Mut 7	0	1.00362197426394e-08	1.90322641467856e-08	2.60921449927856e-08	3.04998988376560e-08	3.17724630240319e-08	2.96854420488970e-08	2.42710001814316e-08	1.57909447196772e-08	4.69092416778390e-09	-8.45678549097977e-09	-2.30141867966454e-08	-3.83352390505318e-08	-5.38148752502079e-08	-6.89257531347784e-08	-8.32410379007964e-08	-9.64433031310602e-08	-1.08321183186954e-07	-1.18756608304733e-07	-1.27706199173139e-07	-1.35180600616358e-07	-1.41225157748561e-07	-1.45904446569808e-07	-1.49291948446552e-07	-1.51464880466144e-07	-1.52503157237840e-07	-1.52490886059856e-07	-1.51518755468127e-07	-1.49686059860190e-07	-1.47101676756171e-07	-1.43883820539343e-07	-1.40158659237461e-07	-1.36057862200033e-07	-1.31714949667054e-07	-1.27260126527427e-07	-1.22813282903457e-07	-1.18475126583675e-07	-1.14316942661826e-07	-1.10370112907927e-07	-1.06617086868435e-07	-1.02985820516075e-07	-9.93496977229968e-08	-9.55346092922992e-08	-9.13342173721540e-08	-8.65335316708010e-08	-8.09398185916604e-08	-7.44186080924936e-08	-6.69312388585168e-08
	Control Mean	0	2.65223114521712e-09	4.54021134232220e-09	5.07628085705570e-09	3.83276431663892e-09	5.84829952047166e-10	-4.67464731343603e-09	-1.17492133512480e-08	-2.02784464435650e-08	-2.97958252133648e-08	-3.97952961230303e-08	-4.97963573360040e-08	-5.93985229032109e-08	-6.83184231677916e-08	-7.64060011300422e-08	-8.36396714258020e-08	-9.01033616629884e-08	-9.59506451411811e-08	-1.01362477648311e-07	-1.06505325016666e-07	-1.11495804715181e-07	-1.16376546412716e-07	-1.21106041663414e-07	-1.25563074892023e-07	-1.29564195628754e-07	-1.32890883504961e-07	-1.35321806218821e-07	-1.36665032928663e-07	-1.36785299804851e-07	-1.35622385811579e-07	-1.33198203710650e-07	-1.29612117881443e-07	-1.25025972157207e-07	-1.19642013460919e-07	-1.13678013230431e-07	-1.07344195397600e-07	-1.00826017167653e-07	-9.42755432269232e-08	-8.78123792849147e-08	-8.15332287707068e-08	-7.55274329157634e-08	-6.98946025507398e-08	-6.47598084431193e-08	-6.02818338522733e-08	-5.66506993292991e-08	-5.40719723328339e-08	-5.27371418752074e-08	-5.27813879114671e-08
[truncated: 204 more rows]
[truncated: 552 more columns]

## Sheet: FigS3
A) % synchronized spikes for Mbpshi 8Hz
	Biological replicates
		Wt 1	Wt 2	Wt 3	Mut 1	Mut 2	Mut 3	Mut 4	Mut 5	Mut 6
	Window 1	14.8	34.8837	19.4245	16.6667	12.7862	19.1892	14.3617	9.98487	11.4754
	Window 2	15.7407	31.875	23.8636	17.3913	8.99312	20.155	14.8387	12.2995	10.6742
	Window 3	14.1243	28.777	25.4902	10	7.96619	20.4819	13.4831	13.1313	9.55056
	Window 4	11.6883	23.9669	NaN	9.67742	NaN	20.2247	16.129	15.0943	9.52381
	Window 5	11.811	19.1489	NaN	10.4167	NaN	16.2791	14.5455	4.44444	12.8788
	Window 6	8.91089	18.1818	NaN	15.625	NaN	NaN	13.8889	5.8908	12.069
[truncated: 264 more rows]
[truncated: 54 more columns]

[truncated: 4 more sheets: FigS4, FigS5, FigS6, FigS7]
